# Supplementary material for: Specialized Tfh cell subsets driving type-1 and type-2 humoral responses in lymphoid tissue
Source: Cell Discov. 2024 Jun 4;10:64. doi: 10.1038/s41421-024-00681-0 (PMC11150427; doi:10.1038/s41421-024-00681-0)
Supplement: Supplementary file 2 — Supplementary Table S5 [file 41421_2024_681_MOESM2_ESM.xlsx]

## Sheet: Sheet1
GeneName	p_val	avg_log2FC	pct.1	pct.2	p_val_adj
Ccl5	1.44658e-67	4.2042	0.388	0.031	1.93378e-63
Gzmk	5.67526e-99	2.60683	0.468	0.026	7.58669e-95
Ctla2a	1.78533e-75	2.11532	0.446	0.038	2.38663e-71
Nkg7	1.35899e-75	1.8067	0.374	0.022	1.8167e-71
Gzma	2.48304e-19	1.381	0.173	0.024	3.31933e-15
Hopx	1.29924e-22	1.12228	0.525	0.187	1.73683e-18
Ctsw	8.10393e-37	1.00675	0.281	0.032	1.08333e-32
Gimap4	7.37367e-20	0.941366	0.82	0.473	9.85712e-16
Eomes	6.64021e-51	0.935591	0.209	0.008	8.87663e-47
Cxcr3	9.25566e-20	0.919148	0.655	0.279	1.2373e-15
Gpr18	1.51145e-31	0.882444	0.403	0.083	2.02051e-27
Gimap7	2.32119e-27	0.878716	0.439	0.11	3.10297e-23
Arid5a	7.0255e-19	0.8604	0.504	0.195	9.39169e-15
Esm1	6.38476e-33	0.836875	0.216	0.02	8.53515e-29
AW112010	2.03682e-12	0.804535	0.892	0.766	2.72282e-08
Crip1	3.68265e-09	0.798362	0.698	0.465	4.92297e-05
Selplg	7.35445e-13	0.766446	0.633	0.354	9.83143e-09
Ly6c2	3.5831e-23	0.763728	0.115	0.007	4.78989e-19
Tspan3	6.75254e-15	0.724655	0.41	0.152	9.02679e-11
Mif4gd	8.26251e-13	0.711756	0.64	0.336	1.10453e-08
Ctsd	3.98095e-11	0.693457	0.683	0.386	5.32174e-07
Cst7	1.20766e-13	0.685291	0.583	0.281	1.6144e-09
Ifng	7.58863e-10	0.66762	0.237	0.079	1.01445e-05
Itga4	9.07016e-12	0.647458	0.324	0.116	1.2125e-07
Runx3	7.12413e-18	0.643409	0.273	0.065	9.52353e-14
Bcl3	1.62076e-10	0.64073	0.417	0.188	2.16663e-06
Ostf1	2.58249e-12	0.636732	0.691	0.403	3.45227e-08
Gdi2	8.122e-10	0.635316	0.892	0.731	1.08575e-05
Cytip	2.33556e-08	0.631308	0.77	0.578	0.000312218
Trib2	3.25194e-11	0.624771	0.388	0.161	4.3472e-07
Gtf2i	2.17057e-09	0.62473	0.612	0.353	2.90162e-05
Anxa6	4.54824e-13	0.617742	0.353	0.126	6.08009e-09
Ifngr1	1.42969e-07	0.601516	0.317	0.145	0.00191121
Txk	4.72628e-14	0.583293	0.338	0.112	6.31809e-10
Satb1	1.17824e-09	0.575722	0.417	0.197	1.57507e-05
Gimap6	1.57955e-10	0.574705	0.928	0.664	2.11154e-06
Gimap3	2.05423e-07	0.566096	0.892	0.72	0.00274609
Il18r1	8.12613e-17	0.561677	0.165	0.026	1.0863e-12
Gm19585	4.58905e-09	0.561617	0.317	0.135	6.13464e-05
Il12rb2	2.00511e-13	0.556006	0.129	0.021	2.68043e-09
Ccr5	1.28413e-29	0.544109	0.129	0.006	1.71662e-25
Gmfg	1.02729e-09	0.543238	0.806	0.572	1.37328e-05
Ctsa	7.59385e-08	0.537796	0.691	0.456	0.00101515
Ifitm10	2.72091e-33	0.535857	0.165	0.009	3.63731e-29
Serpinb6b	2.60687e-14	0.516627	0.324	0.103	3.48486e-10
Gpr132	1.81481e-12	0.512178	0.547	0.253	2.42604e-08
B4galnt1	5.71768e-10	0.505171	0.784	0.489	7.64339e-06
Saraf	7.01345e-09	0.500496	0.784	0.523	9.37558e-05
Dgat1	1.64998e-08	0.496793	0.194	0.064	0.00022057
Slamf7	4.18597e-16	0.495533	0.165	0.028	5.5958e-12
Myb	1.09765e-07	0.491186	0.317	0.142	0.00146734
Gimap5	6.01259e-08	0.490467	0.59	0.366	0.000803763
Eef2	1.0889e-15	0.487153	0.993	0.945	1.45564e-11
Acot7	2.68976e-08	0.486458	0.317	0.138	0.000359567
Ccs	4.65818e-09	0.482542	0.403	0.188	6.22705e-05
Crem	2.48246e-10	0.478632	0.266	0.093	3.31855e-06
Crybg1	1.18465e-15	0.473438	0.209	0.044	1.58364e-11
Myl12b	7.20581e-08	0.471496	0.935	0.853	0.000963273
Fli1	1.17295e-08	0.465249	0.46	0.23	0.000156801
Adam19	9.71601e-10	0.447305	0.245	0.084	1.29884e-05
Rplp0	5.52764e-14	0.438269	0.978	0.971	7.38935e-10
Stat3	1.28128e-06	0.430203	0.597	0.399	0.0171281
Ifngas1	5.7338e-19	0.428428	0.144	0.017	7.66495e-15
Actg1	7.12186e-08	0.415403	0.978	0.961	0.000952051
Svil	1.28889e-07	0.412404	0.223	0.084	0.00172299
Gramd3	1.30127e-06	0.406179	0.525	0.308	0.0173953
Ctla2b	1.18988e-28	0.397965	0.158	0.011	1.59063e-24
Pde4d	1.24373e-06	0.396243	0.302	0.143	0.0166262
Il10ra	7.89479e-09	0.389055	0.201	0.064	0.000105538
Sox4	6.81229e-09	0.386815	0.108	0.022	9.10666e-05
B2m	1.09901e-09	0.379447	0.986	0.946	1.46916e-05
Klf2	1.29454e-06	0.37855	0.374	0.192	0.0173054
Arsb	1.5082e-13	0.376936	0.201	0.046	2.01616e-09
Tnfrsf25	8.34237e-07	0.373414	0.209	0.082	0.0111521
Slc25a19	4.12823e-07	0.369411	0.302	0.14	0.00551862
Itpk1	6.49948e-07	0.366134	0.345	0.166	0.00868851
Glipr2	3.72478e-11	0.364382	0.252	0.078	4.97929e-07
Gpr146	3.89872e-08	0.361742	0.245	0.093	0.00052118
Eif3m	2.50641e-06	0.357163	0.727	0.487	0.0335057
Chd7	1.69789e-06	0.355595	0.237	0.101	0.0226974
Traf1	2.76731e-07	0.351827	0.64	0.396	0.00369935
Eif2b2	1.50198e-07	0.351353	0.446	0.227	0.00200784
Sdcbp2	9.5582e-10	0.349102	0.252	0.086	1.27774e-05
Eif3f	4.24937e-07	0.347687	0.957	0.857	0.00568055
Runx2	3.2728e-10	0.34261	0.137	0.03	4.37508e-06
Ppm1m	5.20993e-07	0.342251	0.388	0.194	0.00696464
Crtam	3.28268e-25	0.339229	0.115	0.006	4.38828e-21
Gsdmd	2.62399e-06	0.338319	0.324	0.158	0.0350775
Naca	5.57187e-08	0.338039	0.957	0.876	0.000744847
Cd2bp2	3.03642e-07	0.332398	0.388	0.188	0.00405908
Rundc3b	7.48227e-08	0.328271	0.158	0.047	0.00100023
Eno1b	2.29412e-07	0.327773	0.259	0.107	0.00306678
Kdelr1	1.36448e-06	0.326886	0.482	0.272	0.0182404
Bcl2l11	8.56575e-08	0.326763	0.158	0.048	0.00114507
1810022K09Rik	1.87453e-06	0.325843	0.561	0.334	0.0250587
Rpl32	5.91981e-09	0.319715	0.993	0.942	7.9136e-05
Rps5	4.57086e-08	0.318468	0.986	0.937	0.000611033
Hmga1	1.03721e-06	0.314794	0.345	0.165	0.0138654
5830432E09Rik	1.04357e-06	0.313592	0.18	0.065	0.0139505
Plcxd2	4.11637e-08	0.310153	0.18	0.056	0.000550277
Rps3	1.00434e-08	0.304278	0.993	0.946	0.00013426
1700025G04Rik	5.85607e-16	0.302915	0.144	0.021	7.82839e-12
Hdhd5	2.71534e-06	0.302892	0.281	0.13	0.0362987
Rpl18	8.5978e-10	0.293916	0.964	0.953	1.14935e-05
Eef1a1	1.53853e-10	0.288016	1	0.99	2.0567e-06
Prps1	5.6786e-07	0.283026	0.216	0.083	0.00759116
Rps7	9.63348e-09	0.282803	0.978	0.952	0.00012878
St3gal4	3.6925e-07	0.281238	0.158	0.051	0.00493613
Gnpda1	1.32661e-06	0.27653	0.259	0.113	0.0177341
Rpl10a	1.7722e-06	0.274969	0.978	0.932	0.0236908
Rpl18a	1.17992e-08	0.272788	0.993	0.961	0.000157732
D1Ertd622e	4.19879e-09	0.271537	0.187	0.056	5.61294e-05
Rps4x	2.70554e-08	0.271041	0.993	0.956	0.000361676
Rpl22	2.5941e-06	0.269551	0.95	0.922	0.034678
Cables1	3.82312e-19	0.266577	0.108	0.008	5.11075e-15
Rpa2	9.09008e-07	0.265289	0.252	0.105	0.0121516
Mxd1	3.19182e-06	0.265008	0.223	0.094	0.0426682
Gm42418	3.33904e-08	0.263244	0.993	0.972	0.000446363
Gm30054	7.37837e-07	0.261559	0.201	0.075	0.0098634
Serpina3g	3.19081e-08	0.258846	0.101	0.021	0.000426548
Cndp2	1.4269e-06	0.258435	0.295	0.134	0.0190749
Pkmyt1	8.37733e-07	0.258311	0.144	0.044	0.0111988
Rpl17	3.49245e-07	0.25783	1	0.949	0.00466871
1810041H14Rik	1.25892e-08	0.256513	0.173	0.051	0.000168293
Rpl11	9.16072e-08	0.25627	1	0.952	0.00122461
Rps10	1.24006e-07	0.252992	0.986	0.954	0.00165771
mt-Co3	1.26009e-09	-0.441686	1	0.999	1.68449e-05
mt-Nd4l	4.92251e-09	-0.473514	1	0.999	6.58041e-05
Pfn1	1.99733e-11	-0.47569	0.986	0.964	2.67003e-07
Uba52	4.97088e-10	-0.493792	0.95	0.942	6.64507e-06
mt-Cytb	5.08918e-08	-0.542319	0.993	0.997	0.000680321
Malat1	1.31212e-11	-0.584172	1	0.998	1.75404e-07
Tnfaip8	6.64908e-07	-0.586664	0.518	0.676	0.00888848
Ifi27l2a	2.52028e-06	-0.598249	0.942	0.956	0.033691
Cdk2ap2	3.47312e-06	-0.6065	0.719	0.743	0.0464286
Timp2	2.59823e-06	-0.679402	0.072	0.241	0.0347331
Smco4	3.58649e-07	-0.691812	0.46	0.615	0.00479442
Nfkbia	1.74311e-07	-0.750513	0.82	0.839	0.00233018
Smtn	1.92028e-06	-0.813809	0.014	0.168	0.0256703
Nfatc1	2.43373e-06	-0.870328	0.424	0.556	0.0325342
Zfp36	2.65966e-11	-0.881146	0.755	0.853	3.55543e-07
Cd40lg	8.67963e-10	-1.01503	0.46	0.647	1.16029e-05
Tbc1d4	1.98182e-08	-1.06563	0.424	0.587	0.000264929
Il4	5.10263e-08	-1.11316	0.007	0.193	0.000682119
Padi4	1.77133e-06	-1.19253	0.029	0.187	0.0236791
Rgs10	5.99342e-17	-1.21094	0.604	0.787	8.012e-13
Art2b	7.45529e-10	-1.54615	0.094	0.332	9.96623e-06
mt-Atp8	1.69091e-25	-1.78628	0.892	0.952	2.26041e-21
