# Supplementary material for: Specialized Tfh cell subsets driving type-1 and type-2 humoral responses in lymphoid tissue
Source: Cell Discov. 2024 Jun 4;10:64. doi: 10.1038/s41421-024-00681-0 (PMC11150427; doi:10.1038/s41421-024-00681-0)
Supplement: Supplementary file 3 — Supplementary Table S6 [file 41421_2024_681_MOESM3_ESM.xlsx]

## Sheet: Sheet1
GeneName	p_val	avg_log2FC	pct.1	pct.2	p_val_adj
mt-Atp8	2.77e-90	2.62865	0.995	0.876	3.7e-86
Uba52	1.6e-44	0.915746	0.924	0.975	2.13e-40
Ifi27l2a	4.53e-41	1.3842	0.959	0.982	6.06e-37
Eef1a1	1.41e-33	-0.523879	0.973	1	1.88e-29
Malat1	2.44e-33	1.17243	1	1	3.26e-29
Gm42418	2.57e-29	-1.42544	0.943	0.996	3.44e-25
Rps7	3.3e-28	-0.546417	0.924	0.996	4.42e-24
Rplp0	3.42e-22	-0.510951	0.967	0.996	4.57e-18
Eef2	2.04e-20	-0.573398	0.891	0.989	2.73e-16
Cxcr3	1.71e-18	-0.957061	0.174	0.502	2.29e-14
Pabpc1	2.35e-18	-0.579987	0.894	0.953	3.14e-14
Gimap6	2.62e-18	-0.694354	0.614	0.884	3.5e-14
Ifit3	3.29e-18	1.19625	0.318	0.044	4.4e-14
Gimap4	1.37e-17	-0.859485	0.402	0.705	1.84e-13
Rps20	5.54e-17	-0.443195	0.94	0.993	7.4e-13
Rpl19	9.07e-17	-0.351328	0.946	0.993	1.21e-12
Rps4x	1.61e-16	-0.431133	0.943	0.985	2.15e-12
Rps27a	1.9e-16	-0.413936	0.916	0.993	2.54e-12
Rps5	4.64e-16	-0.428989	0.894	0.985	6.2e-12
Rps16	7.22e-16	-0.373275	0.935	0.993	9.66e-12
Rtp4	2.7e-15	1.06742	0.519	0.251	3.61e-11
Il4	1.53e-14	1.04239	0.209	0.007	2.05e-10
Isg15	2.99e-14	1.13287	0.598	0.375	4e-10
Irf7	3.49e-14	0.982525	0.576	0.331	4.66e-10
Rack1	4.38e-14	-0.530344	0.832	0.945	5.86e-10
Rps3	1.54e-13	-0.357461	0.921	0.985	2.05e-09
Rpl7	1.94e-13	-0.452934	0.872	0.978	2.59e-09
Rpl29	2.29e-13	-0.375805	0.913	0.985	3.06e-09
Eef1b2	2.55e-13	-0.482864	0.834	0.96	3.41e-09
Rps24	3.51e-13	-0.320492	0.946	0.996	4.69e-09
Actg1	4e-13	-0.472637	0.948	0.982	5.35e-09
Gimap7	7.41e-13	-0.620568	0.046	0.24	9.91e-09
Rpl13	7.46e-13	-0.319504	0.959	0.989	9.97e-09
Socs1	8.7e-13	-0.958244	0.261	0.513	1.16e-08
AW112010	1.51e-12	-0.642428	0.717	0.895	2.02e-08
Ptprc	2.48e-12	0.833436	0.954	0.942	3.31e-08
Rpl18	2.88e-12	-0.370367	0.921	0.985	3.85e-08
Rps10	7.86e-12	-0.30305	0.935	1	1.05e-07
Tbc1d4	7.94e-12	1.02825	0.568	0.367	1.06e-07
S1pr1	1.09e-11	-0.68443	0.098	0.313	1.46e-07
Rpl32	1.43e-11	-0.374575	0.913	0.989	1.92e-07
Gtf2i	1.77e-11	-0.568418	0.261	0.531	2.37e-07
Ctla2a	2.02e-11	-0.46586	0	0.116	2.71e-07
Ly6a	2.76e-11	0.627351	0.886	0.876	3.69e-07
Nfkbia	3.01e-11	0.605596	0.875	0.775	4.03e-07
Rpl18a	4.2e-11	-0.333075	0.94	0.989	5.62e-07
Cks2	5e-11	1.0265	0.302	0.098	6.68e-07
Myl12b	5.08e-11	-0.469186	0.848	0.953	6.79e-07
Rps3a1	5.6e-11	-0.305364	0.957	0.993	7.49e-07
1810022K09Rik	6.67e-11	-0.577815	0.234	0.469	8.91e-07
Pfn1	6.73e-11	0.402629	0.951	0.989	9e-07
Ubb	8.99e-11	-0.317951	0.94	0.989	1.2e-06
Rps13	1.05e-10	-0.330837	0.916	0.993	1.41e-06
Fau	1.35e-10	-0.297122	0.951	0.996	1.8e-06
Slc38a2	1.37e-10	1.07094	0.611	0.436	1.83e-06
Gpr18	1.47e-10	-0.539989	0.046	0.211	1.96e-06
Arpc1b	1.84e-10	-0.464786	0.777	0.935	2.46e-06
Gmfg	2.43e-10	-0.502249	0.571	0.804	3.25e-06
Socs3	2.64e-10	-0.864088	0.359	0.593	3.53e-06
Pja1	2.84e-10	-0.546284	0.087	0.276	3.79e-06
Rps2	3.12e-10	-0.412522	0.927	0.975	4.17e-06
Ccr7	3.28e-10	-0.598746	0.073	0.255	4.39e-06
Smtn	5.06e-10	0.94645	0.285	0.095	6.76e-06
Ndrg3	5.35e-10	-0.72537	0.321	0.549	7.16e-06
Trac	6.35e-10	0.689512	0.84	0.825	8.49e-06
Gimap3	7.8e-10	-0.488418	0.641	0.815	1.04e-05
Gm19585	9.08e-10	-0.582447	0.098	0.284	1.21e-05
Tspan3	9.68e-10	-0.429191	0.076	0.258	1.29e-05
Eif3f	9.71e-10	-0.435659	0.796	0.945	1.3e-05
Ifi213	1.42e-09	0.915465	0.386	0.185	1.9e-05
Ifit1	1.57e-09	0.84514	0.277	0.095	2.1e-05
Rpl11	2.53e-09	-0.293941	0.927	0.993	3.38e-05
Lsp1	2.54e-09	-0.54095	0.443	0.702	3.4e-05
Satb1	2.93e-09	-0.556778	0.158	0.367	3.92e-05
Oasl2	3.04e-09	0.727535	0.185	0.033	4.07e-05
Tox	3.15e-09	0.971723	0.546	0.367	4.21e-05
Rpl5	3.95e-09	-0.416632	0.823	0.938	5.27e-05
Itga4	4.27e-09	-0.531885	0.046	0.196	5.7e-05
Rplp1	4.84e-09	-0.270284	0.927	0.993	6.47e-05
Usp18	6.8e-09	0.723297	0.226	0.062	9.09e-05
Gpi1	7.41e-09	-0.459859	0.633	0.833	9.91e-05
Rpl30	7.47e-09	-0.269938	0.935	0.993	9.99e-05
Tpt1	9.25e-09	-0.309873	0.935	0.993	0.000123686
Eno1b	1.34e-08	-0.499938	0.038	0.171	0.000179215
Ifi27	1.49e-08	-0.497549	0.209	0.429	0.000199509
Rps14	1.81e-08	-0.316435	0.886	0.978	0.000241377
Rpl10	2.11e-08	-0.31985	0.897	0.982	0.000282076
Rpl34	2.2e-08	-0.272657	0.921	0.989	0.000293579
Ifi206	3.07e-08	0.660489	0.323	0.138	0.000409745
Rpl13a	3.1e-08	0.296125	0.902	0.985	0.000414088
Nr4a3	3.25e-08	0.935011	0.34	0.164	0.000434486
Eif4b	3.58e-08	-0.49326	0.332	0.567	0.000478041
Fam102a	4.16e-08	-0.422019	0.207	0.422	0.000555622
Rpl35a	4.68e-08	-0.26305	0.924	0.996	0.000626201
Ly6e	5.71e-08	0.419631	0.924	0.938	0.000763837
Sorl1	7.44e-08	-0.423422	0.057	0.196	0.000994119
Arid5a	7.95e-08	-0.430442	0.147	0.335	0.00106332
Rpl24	8.21e-08	-0.322059	0.891	0.985	0.00109752
Rplp2	8.27e-08	-0.281841	0.913	0.996	0.00110578
Art2b	9.29e-08	1.24049	0.337	0.178	0.00124193
Ppp1cc	1.19e-07	-0.386788	0.576	0.778	0.0015885
Rnaset2b	1.3e-07	0.889993	0.69	0.618	0.00173657
Dgka	1.44e-07	-0.41089	0.557	0.764	0.00192287
Nol7	1.56e-07	-0.342957	0.386	0.655	0.00208217
Naca	1.82e-07	-0.356121	0.834	0.956	0.00243167
Rpl12	1.94e-07	-0.299979	0.889	0.989	0.00258811
Susd3	2.03e-07	-0.353187	0.125	0.302	0.00270764
Actn1	2.22e-07	-0.522526	0.209	0.396	0.00296926
Cnn2	2.34e-07	-0.365659	0.758	0.92	0.00312198
Ppp1r18	2.5e-07	-0.394107	0.617	0.829	0.00333565
Rpl36a	2.56e-07	-0.313767	0.878	0.953	0.00342282
Mif4gd	2.66e-07	-0.401084	0.204	0.4	0.00355944
Lmo4	2.8e-07	0.801542	0.231	0.084	0.00374192
Rel	2.9e-07	1.05976	0.405	0.255	0.00387243
Cst7	2.97e-07	-0.407573	0.266	0.484	0.00396722
Klf10	3.16e-07	0.635962	0.16	0.036	0.00422948
Ppm1m	3.34e-07	-0.37238	0.163	0.349	0.00446657
Hist1h2ap	3.53e-07	0.509063	0.106	0.007	0.00472546
Rpl15	3.57e-07	-0.288461	0.894	0.982	0.00477755
Rpl3	4.08e-07	-0.27757	0.921	0.989	0.00546043
Hspa8	4.3e-07	-0.318936	0.897	0.985	0.00574516
Rps8	4.61e-07	-0.251343	0.951	0.996	0.00615922
Eif4h	4.84e-07	-0.260481	0.25	0.487	0.00646382
Gdi2	5.24e-07	-0.379234	0.649	0.847	0.00699983
Ifit3b	5.35e-07	0.524797	0.125	0.018	0.00715751
Pgs1	5.64e-07	-0.351664	0.149	0.327	0.00754447
Ass1	6.47e-07	-0.472649	0.291	0.498	0.00864583
Ifrd1	6.53e-07	0.963733	0.486	0.338	0.00872739
Gpr146	6.57e-07	-0.339859	0.049	0.171	0.00877618
Frmd8	7.67e-07	-0.351239	0.255	0.462	0.0102536
Isoc2b	8.46e-07	-0.306873	0.054	0.178	0.0113052
Rpl17	8.62e-07	-0.267838	0.927	0.996	0.0115291
Phf1	8.67e-07	-0.382268	0.139	0.305	0.0115924
Cd3e	8.84e-07	0.305664	0.948	0.978	0.0118139
Itgb7	9e-07	-0.314272	0.367	0.582	0.0120305
Slc9a9	9.74e-07	0.698532	0.538	0.4	0.013027
Txk	9.94e-07	-0.328508	0.076	0.211	0.0132911
1110034G24Rik	1.03e-06	-0.347944	0.076	0.215	0.0138175
Asb2	1.19e-06	0.844289	0.288	0.138	0.0158499
Rtcb	1.27e-06	-0.259934	0.149	0.324	0.0170439
Gm28809	1.28e-06	-0.264588	0.022	0.116	0.0170454
Tnfaip8l2	1.43e-06	-0.376991	0.253	0.465	0.0190496
Rpl36al	1.54e-06	0.42712	0.783	0.767	0.0205458
Klf2	1.65e-06	-0.387075	0.082	0.218	0.0219978
Klf13	1.73e-06	-0.42647	0.163	0.331	0.0230991
Tmem71	1.75e-06	-0.30239	0.13	0.287	0.0234338
Scpep1	1.97e-06	-0.270566	0.016	0.102	0.0263675
Xaf1	2.28e-06	0.654671	0.321	0.171	0.0304824
Lars2	2.31e-06	-1.01044	0.704	0.84	0.0308943
Batf	2.43e-06	-0.450834	0.41	0.596	0.0324903
Gpm6b	2.52e-06	0.838042	0.204	0.076	0.0336299
Limd2	2.53e-06	-0.317147	0.88	0.978	0.0338127
Rpl4	2.65e-06	-0.329789	0.804	0.927	0.0354529
S1pr4	2.79e-06	-0.374624	0.095	0.233	0.0373078
Flot1	3.07e-06	-0.280955	0.071	0.196	0.0410788
Atp6v1d	3.29e-06	-0.393017	0.253	0.44	0.0439448
Rgs16	3.33e-06	1.06076	0.144	0.036	0.0445222
Akt2	3.57e-06	-0.322448	0.109	0.255	0.0476671
Spty2d1	3.63e-06	0.7993	0.272	0.135	0.0485054
Maf	3.73e-06	0.824544	0.505	0.393	0.0498135
AY036118	3.78e-06	-0.690577	0.378	0.56	0.0505383
Ssbp4	3.81e-06	-0.388943	0.223	0.407	0.0509333
Il9r	4.04e-06	0.549327	0.13	0.029	0.0539894
Stk17b	4.46e-06	-0.378157	0.793	0.895	0.0596842
Tnfaip3	4.73e-06	1.02451	0.609	0.498	0.0632912
Mrpl9	4.74e-06	-0.340182	0.182	0.349	0.0633743
Sostdc1	4.97e-06	1.0283	0.158	0.044	0.0663988
Rrbp1	5.16e-06	0.642996	0.179	0.062	0.069019
Rsad2	5.43e-06	0.441705	0.111	0.018	0.0726067
Thada	5.7e-06	-0.409568	0.198	0.367	0.0762251
Ikbke	6.06e-06	-0.39813	0.166	0.32	0.0810572
Ddx60	6.1e-06	0.552996	0.163	0.051	0.0815911
Fam173a	6.15e-06	-0.324705	0.264	0.447	0.0821582
Eif3m	6.18e-06	-0.395303	0.383	0.571	0.0825887
Eno1	6.49e-06	-0.365001	0.478	0.676	0.0867054
Rflnb	6.61e-06	-0.4388	0.552	0.72	0.0883721
Ldha	6.65e-06	-0.387986	0.682	0.836	0.0889008
Trib2	7.26e-06	-0.496965	0.111	0.247	0.0970834
Arf4	7.38e-06	0.663094	0.582	0.487	0.0986458
Rpl7a	7.4e-06	-0.30452	0.853	0.945	0.0989889
Pglyrp2	7.66e-06	-0.293649	0.168	0.335	0.10238
Slc38a1	7.83e-06	0.690865	0.5	0.367	0.104607
Gm9493	8.12e-06	-0.368968	0.266	0.447	0.108541
Rpl23a	8.12e-06	-0.337876	0.726	0.895	0.108541
Gm47242	8.5e-06	0.492897	0.139	0.036	0.113565
Rpl10a	8.64e-06	-0.267568	0.913	0.978	0.115481
Gadd45b	8.73e-06	0.603986	0.622	0.531	0.11673
Adgre5	9.03e-06	-0.368006	0.103	0.236	0.120748
Vim	9.1e-06	-0.464469	0.185	0.345	0.121642
Gimap1	9.1e-06	-0.364963	0.538	0.738	0.121665
Abtb1	9.35e-06	-0.315814	0.071	0.189	0.125012
Ccs	9.45e-06	-0.396494	0.144	0.291	0.126373
Samsn1	9.59e-06	0.686086	0.375	0.244	0.128232
Gstt2	9.92e-06	-0.346329	0.141	0.287	0.132552
Sptssa	1.01e-05	0.65749	0.554	0.458	0.134586
Gnas	1.02e-05	-0.28034	0.625	0.836	0.136725
Crlf3	1.02e-05	-0.312193	0.443	0.64	0.136931
Abhd8	1.13e-05	-0.321599	0.481	0.709	0.150701
Eif3h	1.19e-05	-0.317968	0.707	0.847	0.159419
Them6	1.21e-05	-0.30019	0.073	0.193	0.1614
Ctsa	1.25e-05	-0.285171	0.391	0.593	0.167549
Gm30054	1.36e-05	-0.310156	0.043	0.142	0.181871
Selplg	1.37e-05	-0.332179	0.285	0.473	0.18313
Bcl2a1b	1.45e-05	0.639205	0.636	0.545	0.193822
Dusp10	1.48e-05	0.792559	0.318	0.189	0.198097
Bst2	1.57e-05	0.620586	0.342	0.207	0.210318
mt-Cytb	1.69e-05	0.543287	0.997	0.996	0.225465
Hif1a	1.74e-05	0.760764	0.592	0.513	0.232785
Ipcef1	1.8e-05	0.682464	0.378	0.24	0.240855
Ccz1	1.86e-05	-0.354997	0.079	0.196	0.249001
Lrig1	1.87e-05	0.777475	0.234	0.113	0.249945
Trbv31	1.87e-05	-1.45935	0.098	0.207	0.250467
Kcnab2	1.91e-05	-0.317034	0.106	0.233	0.255343
Esyt1	1.92e-05	-0.260133	0.038	0.131	0.25615
Tnfrsf25	1.92e-05	-0.35665	0.041	0.135	0.257278
Glrx5	1.96e-05	-0.305794	0.217	0.393	0.261993
Jun	1.97e-05	-0.344761	0.429	0.64	0.262737
Nrip1	2.02e-05	0.740187	0.274	0.149	0.269981
B4galnt1	2.1e-05	-0.283651	0.389	0.604	0.281206
Cyb5a	2.13e-05	-0.369591	0.321	0.495	0.28511
Jarid2	2.15e-05	0.732744	0.277	0.145	0.287655
Mgst2	2.24e-05	-0.318101	0.136	0.276	0.299037
Chka	2.31e-05	0.848391	0.215	0.102	0.308636
Ostf1	2.71e-05	-0.358692	0.321	0.502	0.362161
Fam189b	2.75e-05	-0.396515	0.25	0.422	0.368131
Ddx24	2.76e-05	0.54956	0.677	0.647	0.368819
Rps12	2.85e-05	-0.284539	0.886	0.978	0.380826
Nfatc1	3.01e-05	0.793994	0.519	0.433	0.402186
Pgam5	3.27e-05	-0.293526	0.09	0.207	0.43693
Sbno2	3.38e-05	-0.418266	0.054	0.153	0.451827
Cd82	3.56e-05	0.599993	0.668	0.6	0.475808
Runx3	3.63e-05	-0.265208	0.033	0.116	0.485062
Pdlim1	4.01e-05	-0.348031	0.128	0.255	0.536453
Cebpa	4.03e-05	0.432655	0.122	0.033	0.53879
Erh	4.24e-05	0.499604	0.391	0.276	0.56714
Hdhd5	4.39e-05	-0.323628	0.087	0.2	0.586294
Rab24	4.39e-05	-0.300639	0.212	0.375	0.587362
Nfil3	4.71e-05	0.595553	0.125	0.036	0.629054
Cdkn2d	4.82e-05	-0.356715	0.158	0.298	0.644238
Emp3	4.92e-05	-0.432806	0.06	0.156	0.65829
Nap1l1	4.95e-05	-0.294406	0.266	0.425	0.661648
Ephb6	4.98e-05	-0.379224	0.033	0.113	0.66606
Klhl6	5.12e-05	-0.368942	0.128	0.258	0.684452
Snx4	5.74e-05	-0.299271	0.174	0.327	0.767146
Atp5c1	5.87e-05	-0.277558	0.573	0.785	0.784791
Endod1	6.04e-05	0.652336	0.234	0.124	0.807793
Jtb	6.18e-05	-0.288694	0.198	0.345	0.825772
Ifngr1	6.46e-05	-0.422153	0.09	0.204	0.863188
Tnfaip8	6.8e-05	0.595394	0.641	0.622	0.909476
Nt5c	6.99e-05	-0.318487	0.285	0.451	0.934016
Itpk1	7.85e-05	-0.301434	0.122	0.251	1
Stat1	7.91e-05	0.555615	0.636	0.575	1
Gm5547	7.99e-05	-0.355844	0.073	0.175	1
Arhgdia	8.31e-05	-0.253333	0.462	0.633	1
Trappc6a	8.32e-05	-0.276554	0.136	0.265	1
S100a6	8.57e-05	-0.383454	0.269	0.433	1
Mef2d	8.59e-05	-0.302198	0.073	0.178	1
Commd4	8.6e-05	-0.270589	0.261	0.422	1
Rpl13a-ps1	8.82e-05	-0.364364	0.201	0.345	1
Marcksl1	9.54e-05	0.622072	0.299	0.175	1
Ube2v1	0.000100009	0.539814	0.361	0.244	1
Tcp11l2	0.000100982	-0.31614	0.177	0.316	1
Nde1	0.00010316	-0.287366	0.101	0.211	1
St3gal2	0.000104289	0.461409	0.103	0.025	1
Padi4	0.000105124	0.679871	0.103	0.025	1
Gimap8	0.000105298	-0.321636	0.215	0.364	1
mt-Co1	0.000106634	0.371572	1	1	1
Chd2	0.000116486	0.707601	0.321	0.204	1
Ddt	0.000119623	-0.310725	0.223	0.371	1
Stat5b	0.000123179	-0.308686	0.155	0.287	1
Bloc1s1	0.000123202	-0.307458	0.38	0.567	1
Pkp3	0.000124813	-0.31282	0.402	0.582	1
Uck1	0.000124999	-0.25769	0.101	0.211	1
Xist	0.000125426	0.46288	0.818	0.818	1
Btf3	0.000126608	-0.251845	0.807	0.924	1
Cd27	0.000127154	-0.279754	0.5	0.698	1
Rpl22	0.000128087	-0.250307	0.886	0.993	1
Cytip	0.000149434	-0.363961	0.519	0.702	1
Zfp36l2	0.000150038	0.604827	0.755	0.76	1
Rsrp1	0.000152376	-0.278308	0.478	0.651	1
Mfsd1	0.000167009	-0.354499	0.106	0.211	1
Grap	0.000169083	-0.30623	0.318	0.484	1
Lta4h	0.000179928	-0.308536	0.12	0.236	1
Ier5	0.000180816	0.596819	0.546	0.458	1
Cmah	0.000182448	-0.279048	0.06	0.149	1
Il17ra	0.000186135	-0.29259	0.117	0.236	1
Gm11707	0.000186513	0.405991	0.111	0.033	1
Mrpl40	0.000187772	-0.284983	0.095	0.2	1
Usf2	0.000192025	-0.299436	0.318	0.473	1
Lpp	0.000193499	0.743851	0.125	0.044	1
Zfp707	0.000194073	-0.256583	0.041	0.12	1
mt-Nd4l	0.000194149	0.507729	1	1	1
Nav2	0.0002096	0.720172	0.207	0.105	1
Kdm2b	0.000215314	0.851448	0.274	0.164	1
Ldhb	0.000215732	-0.285592	0.084	0.185	1
Lgals9	0.000223593	0.583814	0.516	0.436	1
Atp5f1	0.00022481	-0.266408	0.527	0.705	1
Gimap9	0.0002285	-0.306992	0.239	0.382	1
Lypla1	0.000231176	-0.294693	0.179	0.313	1
Npc2	0.00023137	-0.328386	0.438	0.582	1
Tbc1d17	0.000236898	-0.28045	0.065	0.156	1
Sri	0.000251102	-0.259263	0.533	0.713	1
Cox7a2l	0.000251841	-0.310006	0.546	0.702	1
Tesc	0.000254303	-0.304048	0.359	0.527	1
Prkd2	0.000254549	-0.292549	0.174	0.298	1
Trib1	0.000268475	0.534709	0.253	0.145	1
Rnaset2a	0.000269271	0.323097	0.103	0.029	1
Mcm7	0.000270682	-0.250287	0.049	0.131	1
Slfn1	0.000276488	0.497759	0.524	0.451	1
Gls	0.000276917	0.794829	0.231	0.131	1
Phlda1	0.000305102	0.433081	0.302	0.185	1
Gapdh	0.000326051	0.27474	0.946	0.964	1
Tor1aip2	0.000329455	0.550856	0.269	0.164	1
Sla2	0.000336762	-0.321407	0.071	0.16	1
Itgb1	0.000344304	-0.42464	0.413	0.582	1
Cers2	0.000357561	-0.268816	0.245	0.375	1
Kif1b	0.000365926	-0.289118	0.065	0.153	1
Herc6	0.000374636	0.643448	0.188	0.095	1
Rpl31	0.000390123	-0.270956	0.745	0.905	1
Trafd1	0.00040269	0.453674	0.242	0.138	1
Fam111a	0.000404648	0.401458	0.139	0.055	1
Dpm1	0.000423905	0.490048	0.166	0.076	1
Tsc22d2	0.000475823	0.536962	0.136	0.055	1
Ifi35	0.000480966	0.50204	0.266	0.164	1
Krt83	0.000534087	0.504515	0.16	0.073	1
Elmsan1	0.000536701	0.655271	0.283	0.185	1
Ascc3	0.000549288	0.620205	0.245	0.145	1
Akap13	0.000551081	0.501072	0.668	0.604	1
Hmgcl	0.000558226	-0.263292	0.076	0.164	1
Gna13	0.00056246	0.591744	0.549	0.491	1
Cd1d1	0.000567299	-0.274787	0.117	0.222	1
Pim1	0.000578197	0.625237	0.533	0.447	1
Ufc1	0.0005932	-0.254076	0.258	0.407	1
Atg101	0.00063399	-0.280176	0.087	0.178	1
Rbm8a	0.000646999	-0.340603	0.179	0.291	1
Phb2	0.000703506	-0.252137	0.318	0.48	1
Myo1f	0.00071777	-0.346804	0.043	0.113	1
Ift27	0.000735778	-0.259407	0.106	0.204	1
Eya2	0.000747054	-0.259738	0.038	0.105	1
Dusp1	0.000760224	0.398067	0.804	0.829	1
Slc16a5	0.000774235	-0.26181	0.065	0.145	1
Irf1	0.00078423	-0.260518	0.421	0.582	1
Lgals3bp	0.000788998	0.555545	0.372	0.284	1
Mtfr1l	0.000792058	-0.266132	0.152	0.265	1
Tnfsf11	0.000806236	0.5437	0.427	0.327	1
Tmem123	0.000820463	-0.274656	0.193	0.324	1
Paics	0.000823049	-0.275409	0.155	0.273	1
Hivep2	0.000851488	0.648608	0.394	0.305	1
Rnf213	0.000855035	0.415672	0.201	0.109	1
Tob2	0.000881097	0.573763	0.383	0.287	1
Nme1	0.000907309	0.573765	0.348	0.258	1
Lockd	0.000940515	-0.318815	0.065	0.145	1
Adsl	0.000962104	-0.274937	0.095	0.185	1
Eif4e2	0.000985175	-0.277973	0.212	0.327	1
Tra2b	0.000992505	0.459979	0.668	0.64	1
Parp9	0.00102346	0.49128	0.258	0.16	1
Farsb	0.00107208	-0.279583	0.196	0.32	1
Srsf2	0.00108746	0.501255	0.519	0.455	1
Bhlhe40	0.0010892	0.767308	0.264	0.171	1
Mob4	0.00109784	-0.252634	0.212	0.342	1
Oas1a	0.00114119	0.434391	0.266	0.175	1
Ciart	0.0011427	0.467557	0.182	0.095	1
Grk6	0.0012314	-0.253855	0.266	0.404	1
Ccng1	0.00124089	-0.266972	0.245	0.371	1
Gnl3	0.00137971	0.488589	0.174	0.091	1
Xpr1	0.00140011	0.443867	0.106	0.04	1
Adss	0.0014124	-0.263945	0.163	0.269	1
Trim30d	0.00144231	0.362211	0.141	0.065	1
Cd83	0.00149379	0.501368	0.101	0.036	1
Itk	0.00160647	0.558291	0.579	0.542	1
Crip1	0.00161267	-0.264845	0.386	0.531	1
Chchd7	0.00161731	-0.251182	0.079	0.16	1
Ptprcap	0.0016223	0.266659	0.861	0.898	1
Ccnl1	0.00165208	0.636386	0.495	0.436	1
Hspa5	0.00165938	0.543446	0.774	0.782	1
Mtg2	0.00166213	-0.26402	0.076	0.153	1
Itgb1bp1	0.00166314	-0.250692	0.114	0.207	1
Yipf3	0.00174605	-0.261091	0.188	0.302	1
Gm42031	0.00183198	0.610202	0.418	0.349	1
Setd2	0.00184641	0.489633	0.215	0.131	1
Pold4	0.00186129	-0.279642	0.236	0.353	1
Eif3k	0.00188228	-0.252629	0.663	0.8	1
Nfat5	0.00190573	0.504156	0.13	0.058	1
Cetn2	0.00191427	-0.274143	0.239	0.356	1
Pdcd1	0.00198863	0.891692	0.438	0.389	1
Fus	0.00214646	0.441087	0.628	0.582	1
Aip	0.00217969	-0.287144	0.261	0.382	1
Cd40lg	0.00222494	0.36397	0.723	0.684	1
Gm9844	0.00242974	0.443826	0.226	0.142	1
Arhgef1	0.00243027	-0.278415	0.601	0.749	1
Srsf7	0.00243532	0.507656	0.533	0.491	1
Mbnl1	0.00243874	0.39648	0.742	0.753	1
Hnrnpl	0.00270181	0.360211	0.611	0.585	1
Snrnp40	0.00273563	-0.251831	0.19	0.302	1
Ifih1	0.0027921	0.482264	0.152	0.08	1
Lncpint	0.00286229	0.597546	0.196	0.113	1
Trbc2	0.00287027	0.366351	0.788	0.764	1
Tmem147	0.00290089	-0.266187	0.071	0.142	1
Celf2	0.00326758	0.498817	0.614	0.575	1
Selenop	0.00332688	-0.268695	0.337	0.473	1
mt-Co3	0.00345459	0.411515	1	1	1
Cd226	0.00353022	0.396677	0.109	0.047	1
Ramp3	0.00377147	-0.424464	0.12	0.204	1
Matr3	0.00388887	0.422514	0.348	0.265	1
mt-Nd3	0.00403508	0.529085	0.761	0.771	1
Irf2bp2	0.00413391	0.605456	0.217	0.138	1
Vdac2	0.00425704	-0.276174	0.383	0.495	1
2610035D17Rik	0.00427391	0.399332	0.217	0.135	1
Trp53inp1	0.0042906	0.507987	0.226	0.149	1
Chn2	0.00464297	0.409803	0.155	0.084	1
Strn3	0.00466643	0.445276	0.144	0.076	1
Runx1	0.00497282	0.591239	0.429	0.367	1
Ctss	0.00499981	0.430278	0.495	0.447	1
Vps37b	0.00535252	0.44549	0.41	0.349	1
Glrx	0.00550401	-0.323215	0.204	0.298	1
Cd69	0.0056659	0.597939	0.614	0.571	1
Gm26825	0.00569307	0.384675	0.155	0.084	1
Nxt1	0.00569307	-0.27287	0.092	0.167	1
Angptl2	0.00604297	0.654896	0.168	0.102	1
Cdk11b	0.00609824	0.549146	0.492	0.418	1
Trbv19	0.00615862	0.799259	0.136	0.069	1
Zfp280d	0.00624653	0.430179	0.133	0.069	1
mt-Nd4	0.0063093	0.399271	0.889	0.905	1
Zc3hav1	0.00633793	0.616196	0.503	0.451	1
Cdc73	0.00634744	0.413123	0.109	0.051	1
Ikzf2	0.00642514	0.636969	0.291	0.211	1
Arl5b	0.00646452	0.616865	0.155	0.091	1
Trim34a	0.00646629	0.26235	0.147	0.08	1
1810041H14Rik	0.00662332	-0.255806	0.052	0.109	1
Kdm6a	0.00664012	0.566527	0.209	0.138	1
Etfb	0.00699342	0.283343	0.109	0.051	1
Nsmce1	0.00713478	-0.258212	0.188	0.276	1
Chd1	0.00752479	0.479908	0.318	0.247	1
Sgk1	0.00765966	-0.272812	0.111	0.189	1
Cd28	0.00775054	0.401801	0.726	0.702	1
Dhx58	0.00804528	0.365359	0.111	0.055	1
Mitd1	0.00817187	0.391897	0.332	0.251	1
Rpl9-ps6	0.00831298	0.325427	0.204	0.131	1
Igflr1	0.00836422	0.308561	0.111	0.055	1
Top1	0.00859418	0.602322	0.451	0.393	1
Sat1	0.00867783	-0.271212	0.34	0.444	1
Csnk2a1	0.00876959	0.35782	0.245	0.167	1
Sfpq	0.00888474	0.571589	0.44	0.404	1
Zfp646	0.00896479	0.365451	0.117	0.058	1
Ppp4r2	0.00913476	0.270561	0.158	0.091	1
Pear1	0.00924303	0.440426	0.149	0.087	1
Isg20	0.0100133	0.364044	0.258	0.189	1
mt-Nd6	0.0100901	0.661297	0.245	0.178	1
Myc	0.0103495	-0.35847	0.054	0.109	1
Med14	0.0106632	0.514698	0.152	0.091	1
Rbm26	0.0106674	0.281971	0.106	0.051	1
Lax1	0.01088	0.476338	0.332	0.262	1
Dclre1c	0.0109806	0.442918	0.158	0.095	1
Malt1	0.0111531	0.839675	0.399	0.338	1
Tle4	0.0112315	0.361901	0.144	0.08	1
Lsm12	0.0117102	-0.267582	0.228	0.327	1
Tnrc6a	0.0131888	0.503563	0.285	0.222	1
Ap3s1	0.0134095	0.396074	0.364	0.287	1
Trim30a	0.0140647	0.347821	0.288	0.211	1
Trim8	0.0141999	0.401057	0.375	0.309	1
Samd9l	0.0150182	0.465169	0.155	0.098	1
Sdhaf1	0.0155579	0.338589	0.234	0.164	1
Cers4	0.0156223	0.53854	0.247	0.189	1
Elmo1	0.0161203	0.534278	0.389	0.335	1
Orai1	0.016214	0.616025	0.277	0.222	1
Bcl3	0.0166154	-0.27588	0.141	0.211	1
Wsb1	0.0166774	0.554453	0.323	0.269	1
Tnfsf8	0.0170662	0.788819	0.367	0.313	1
Nfatc3	0.0171087	0.496631	0.296	0.233	1
Irgm1	0.0175172	0.376925	0.277	0.196	1
Hypk	0.0181702	0.329993	0.418	0.36	1
Tsc22d4	0.0184135	0.272432	0.649	0.629	1
Ctps2	0.018629	-0.251134	0.109	0.175	1
Nkiras1	0.0186363	0.32311	0.109	0.058	1
Slc43a2	0.019397	0.348083	0.109	0.058	1
Areg	0.0194177	0.468896	0.13	0.073	1
Polr2l	0.0194849	0.315755	0.283	0.215	1
Luc7l2	0.0197397	0.529942	0.557	0.535	1
Cd52	0.0199224	0.341543	0.924	0.942	1
Arhgap5	0.0201024	0.314733	0.103	0.055	1
Dhx9	0.020222	0.324131	0.332	0.265	1
Cd164	0.0203314	0.324366	0.353	0.291	1
Tank	0.0207217	0.546197	0.31	0.247	1
Klf4	0.0207981	0.487718	0.166	0.109	1
Ivns1abp	0.0209189	0.599752	0.247	0.189	1
Gbp9	0.0221637	0.350399	0.283	0.215	1
Ddx58	0.022213	0.41953	0.22	0.156	1
Prmt3	0.0224864	0.335267	0.231	0.164	1
Nfkbid	0.0225188	0.333732	0.448	0.385	1
Ramp1	0.0227796	0.442148	0.323	0.258	1
Gsk3b	0.0228628	0.466048	0.296	0.244	1
Cdk12	0.0234646	0.471812	0.234	0.175	1
Gadd45a	0.0235134	0.269547	0.109	0.058	1
Sf3b1	0.0236466	0.521167	0.609	0.633	1
Sp110	0.0237715	0.40061	0.359	0.309	1
Nasp	0.0243188	0.392658	0.155	0.098	1
Trim59	0.0243884	0.317116	0.155	0.098	1
Zbtb11	0.0244651	0.36793	0.152	0.095	1
Wdr26	0.0244661	0.457446	0.236	0.182	1
Gramd1b	0.0247497	0.370255	0.158	0.102	1
Gm47015	0.0249802	0.454487	0.168	0.109	1
Ppme1	0.0254516	0.300354	0.13	0.08	1
Cd274	0.0255929	0.348641	0.136	0.084	1
Prkca	0.0262063	0.467387	0.418	0.36	1
Atp5j2	0.026467	0.27019	0.693	0.749	1
Atrx	0.028749	0.412474	0.391	0.345	1
Ms4a4b	0.0291361	0.296228	0.832	0.873	1
mt-Nd1	0.0291903	0.431382	0.986	0.967	1
Eml4	0.0293252	0.47262	0.28	0.229	1
Eea1	0.0304643	0.517476	0.223	0.167	1
Phf11c	0.0314451	0.294638	0.125	0.076	1
Nfkb1	0.0325629	0.471245	0.228	0.175	1
mt-Co2	0.0330793	0.327351	1	1	1
Dync1i2	0.0333418	0.358254	0.177	0.124	1
Ephx1	0.0340586	0.375054	0.389	0.324	1
Antxr2	0.0341574	0.475967	0.128	0.08	1
Slfn5	0.0342862	0.40198	0.288	0.225	1
Chd6	0.0346243	0.383723	0.133	0.084	1
Ldlrad4	0.0349543	0.446033	0.168	0.12	1
Grcc10	0.0354499	0.27243	0.69	0.753	1
Capn7	0.0361721	0.38389	0.144	0.095	1
Ttc3	0.0363757	0.338214	0.215	0.156	1
Neat1	0.0366822	0.490857	0.234	0.175	1
Ets1	0.0377693	0.29486	0.75	0.767	1
Itpkb	0.0377712	0.530921	0.323	0.273	1
2610507B11Rik	0.0388886	0.333742	0.114	0.069	1
Adar	0.0388918	0.399376	0.196	0.142	1
Tpp2	0.0391324	0.493159	0.285	0.24	1
Nup98	0.0391619	0.460372	0.168	0.116	1
Cebpb	0.0397066	0.383878	0.348	0.287	1
Kdm6b	0.0404025	0.288975	0.179	0.124	1
Ndufb7	0.0420016	0.320324	0.405	0.367	1
Gtpbp1	0.0422027	0.347201	0.166	0.116	1
Erbin	0.0425002	0.609045	0.236	0.185	1
Samhd1	0.0429756	0.291726	0.533	0.505	1
Bcl6	0.0432427	0.50283	0.174	0.127	1
Tomm6	0.0435509	0.298095	0.318	0.269	1
Ptp4a2	0.0445858	0.348632	0.546	0.538	1
Sik3	0.0449118	0.259681	0.101	0.058	1
Egln3	0.0453923	0.361346	0.283	0.229	1
Galnt1	0.046125	0.313803	0.228	0.175	1
Rgl2	0.0489252	0.25582	0.109	0.065	1
Rcbtb1	0.0491393	0.326453	0.182	0.131	1
Sun2	0.0492545	0.370723	0.389	0.371	1
AI314180	0.0493198	0.373096	0.12	0.076	1
Plaa	0.0494425	0.299272	0.258	0.2	1
Dennd1b	0.0499871	0.410058	0.12	0.076	1
St8sia1	0.0511306	0.339141	0.168	0.12	1
Rab43	0.0513688	0.267292	0.103	0.062	1
Atp11b	0.0520316	0.502926	0.264	0.215	1
Ankrd17	0.0527544	0.4968	0.188	0.138	1
Ikzf3	0.0528935	0.482576	0.315	0.262	1
Pml	0.0555188	0.272175	0.163	0.113	1
Atp9b	0.0567708	0.393847	0.201	0.149	1
Herc1	0.0568553	0.576506	0.196	0.153	1
Per1	0.0570319	0.409498	0.139	0.091	1
AU020206	0.057033	0.374934	0.152	0.105	1
Nufip2	0.0589966	0.703092	0.179	0.138	1
Cep350	0.0599274	0.292505	0.12	0.076	1
Srek1	0.060354	0.325984	0.255	0.204	1
Uqcr10	0.0664101	0.28294	0.573	0.549	1
Ncoa7	0.0669864	0.27404	0.149	0.102	1
Map2k3	0.0681652	0.414793	0.236	0.189	1
Chd4	0.0704765	0.369098	0.367	0.338	1
Ppic	0.0708802	0.346877	0.133	0.091	1
Serinc3	0.0712744	0.408221	0.345	0.309	1
Asb3	0.0714632	0.320528	0.149	0.105	1
Mrps30	0.0723677	0.316554	0.139	0.098	1
Slc25a36	0.0744907	0.339149	0.106	0.069	1
Pcna	0.0753861	0.303579	0.217	0.171	1
Amd1	0.0758894	0.310061	0.174	0.127	1
Dtx3l	0.0761719	0.276159	0.174	0.127	1
Zzz3	0.0775763	0.305558	0.109	0.073	1
Ifi203	0.0787092	0.483463	0.405	0.371	1
Lrrfip2	0.0806256	0.362222	0.109	0.073	1
C1d	0.0807923	0.340433	0.236	0.2	1
Tdp2	0.0807943	0.308833	0.128	0.087	1
Trbv2	0.0820351	-0.302139	0.092	0.135	1
Gpbp1	0.0820594	0.439813	0.312	0.28	1
Ranbp1	0.0821378	0.32209	0.323	0.287	1
Ptbp3	0.0838425	0.472262	0.448	0.44	1
Osbpl8	0.088626	0.279655	0.171	0.127	1
St8sia4	0.0889004	0.383183	0.228	0.182	1
Mapk6	0.0889374	0.329187	0.13	0.091	1
Otud4	0.0905648	0.393016	0.125	0.087	1
Nr3c1	0.0915601	0.321349	0.223	0.175	1
Csrnp1	0.0929156	0.324511	0.465	0.447	1
Ywhaq	0.0950044	0.275208	0.38	0.349	1
Cdkn1b	0.0969288	0.358069	0.413	0.382	1
Zcchc7	0.0974968	0.344286	0.269	0.225	1
Ube2d3	0.0981765	0.275485	0.78	0.836	1
Ppp1r14b	0.0992291	0.354137	0.226	0.182	1
Rgs10	0.10039	0.29036	0.75	0.778	1
Med21	0.100403	0.396652	0.179	0.138	1
Camk2d	0.100487	0.494846	0.44	0.433	1
Psma7	0.101046	0.262629	0.508	0.487	1
Foxn3	0.101483	0.2849	0.269	0.222	1
St13	0.101812	0.380688	0.348	0.313	1
Rhot1	0.102465	0.261218	0.101	0.065	1
Epc1	0.10512	0.444135	0.394	0.375	1
Utp18	0.106763	0.266679	0.136	0.098	1
Mndal	0.107052	0.381833	0.427	0.407	1
Riok1	0.107588	0.331245	0.152	0.113	1
Bzw2	0.109112	0.361132	0.541	0.542	1
Trbc1	0.1093	0.395121	0.429	0.396	1
Hacd3	0.110418	0.363361	0.258	0.218	1
Ncor1	0.110728	0.330392	0.454	0.429	1
Pfkp	0.111392	0.437416	0.318	0.298	1
Gpr174	0.111644	0.293319	0.168	0.131	1
Slc3a2	0.111999	0.409967	0.446	0.44	1
Lag3	0.112538	0.407673	0.106	0.073	1
Trim12a	0.116505	0.311216	0.285	0.251	1
Haus3	0.118858	0.403477	0.155	0.116	1
Themis	0.119198	0.362355	0.34	0.313	1
Dhx40	0.119869	0.503208	0.171	0.135	1
Poldip3	0.123056	0.385294	0.188	0.153	1
Rasa2	0.124872	0.367639	0.171	0.138	1
Clk1	0.126748	0.36918	0.524	0.524	1
H2-T23	0.126956	0.255996	0.72	0.767	1
Gpatch8	0.127607	0.306449	0.231	0.193	1
Cd200	0.128415	0.347649	0.359	0.338	1
Cltc	0.128583	0.341613	0.272	0.236	1
Vps37a	0.129283	0.316815	0.13	0.098	1
Trim26	0.131555	0.405696	0.247	0.207	1
Huwe1	0.132955	0.493906	0.226	0.189	1
Asxl2	0.133072	0.450188	0.234	0.193	1
Top2b	0.133351	0.346643	0.332	0.309	1
Hdac1	0.135791	0.274716	0.255	0.222	1
Pqbp1	0.137996	0.321192	0.196	0.164	1
Bcor	0.139056	0.319851	0.201	0.167	1
Ddx3x	0.143161	0.301321	0.264	0.225	1
Rab8b	0.144625	0.411483	0.269	0.24	1
Stk39	0.145024	0.277287	0.207	0.167	1
Mycbp2	0.145822	0.444854	0.386	0.367	1
Ptpn13	0.151113	0.456861	0.117	0.087	1
Col4a3bp	0.153484	0.287607	0.106	0.076	1
Ubl3	0.156126	0.350424	0.38	0.371	1
Arid4b	0.158711	0.305637	0.31	0.28	1
Baz1a	0.161693	0.291035	0.226	0.193	1
Wnk1	0.164732	0.405811	0.28	0.251	1
Rbbp6	0.164809	0.418996	0.19	0.16	1
Mcts1	0.164899	0.26364	0.28	0.251	1
Atad2	0.167458	0.268988	0.139	0.105	1
Utrn	0.171308	0.435647	0.399	0.385	1
Coq10b	0.172757	0.364905	0.345	0.32	1
Lonp2	0.174035	0.366815	0.25	0.218	1
Dusp5	0.175111	0.420621	0.264	0.236	1
Skil	0.175509	0.373987	0.149	0.116	1
Atf7ip	0.176228	0.422781	0.266	0.24	1
Rcl1	0.178053	0.258652	0.149	0.116	1
Nfkbiz	0.17849	0.370042	0.41	0.396	1
Tor3a	0.178733	0.319812	0.133	0.102	1
Cstf3	0.17926	0.402393	0.114	0.087	1
Dynll1	0.179458	0.288521	0.557	0.596	1
Foxp1	0.180787	0.373687	0.397	0.385	1
Dusp2	0.184413	0.287135	0.378	0.349	1
Zbp1	0.184831	0.294958	0.307	0.284	1
Tapbp	0.187577	0.40273	0.503	0.527	1
Ifi209	0.188975	0.298841	0.342	0.316	1
Mtch2	0.191405	0.294701	0.258	0.236	1
Taf1d	0.191991	0.278622	0.34	0.313	1
Cdk13	0.193086	0.313634	0.182	0.149	1
Hbs1l	0.193137	0.284445	0.201	0.171	1
Itgav	0.194668	0.550443	0.144	0.116	1
Pmm2	0.194736	0.275907	0.22	0.189	1
Ddx6	0.195306	0.285309	0.424	0.415	1
Timm13	0.196733	0.284823	0.413	0.411	1
Fam43a	0.198846	0.273216	0.144	0.113	1
Rnf149	0.199625	0.272571	0.215	0.185	1
Yipf4	0.199795	0.301226	0.247	0.218	1
Chd9	0.200921	0.310947	0.264	0.233	1
Fosb	0.203373	0.465926	0.212	0.182	1
Dnaja1	0.20475	0.312444	0.562	0.593	1
Dbi	0.210372	0.26348	0.405	0.407	1
Usp34	0.210815	0.383076	0.198	0.175	1
Pitpnm2	0.213176	0.259224	0.117	0.091	1
Fchsd2	0.21366	0.291535	0.147	0.12	1
Cd44	0.214551	0.303396	0.41	0.393	1
Mapre2	0.216672	0.432662	0.372	0.364	1
H1f0	0.217758	0.250754	0.296	0.265	1
Ccnd2	0.22055	0.330804	0.264	0.233	1
Atp6v0e	0.223572	0.25987	0.527	0.549	1
Snx18	0.224797	0.352178	0.152	0.127	1
Midn	0.224887	0.39166	0.272	0.262	1
4932438A13Rik	0.225258	0.403833	0.34	0.316	1
Gclm	0.225822	0.262761	0.323	0.316	1
Phf6	0.22799	0.309158	0.196	0.171	1
Nol10	0.230636	0.268848	0.109	0.084	1
Rnasek	0.231372	0.256403	0.274	0.255	1
Mysm1	0.233771	0.378589	0.136	0.109	1
Prex1	0.239622	0.350807	0.25	0.229	1
Usp9x	0.242661	0.370386	0.168	0.145	1
Crebbp	0.242693	0.268113	0.16	0.131	1
Nsmaf	0.244318	0.254456	0.193	0.164	1
Tiparp	0.246095	0.260025	0.188	0.16	1
Paf1	0.246554	0.267235	0.147	0.12	1
Arih1	0.248007	0.363184	0.168	0.145	1
Pcmtd1	0.250094	0.341097	0.182	0.16	1
Lbh	0.254123	0.318582	0.421	0.411	1
Helz	0.256912	0.29823	0.158	0.131	1
Cbl	0.258839	0.284143	0.239	0.211	1
Clk4	0.259005	0.318631	0.25	0.229	1
Dpp8	0.259914	0.274284	0.155	0.131	1
P2rx7	0.261838	0.37222	0.288	0.265	1
Parp14	0.262595	0.340687	0.155	0.131	1
Heg1	0.267437	0.352391	0.223	0.2	1
Dusp6	0.26851	0.25853	0.136	0.113	1
Zbtb20	0.26943	0.400325	0.174	0.153	1
Adam10	0.272764	0.34211	0.171	0.149	1
Usp36	0.274292	0.252676	0.12	0.095	1
Slco3a1	0.276808	0.278864	0.122	0.098	1
Rock1	0.277738	0.381	0.318	0.305	1
Ogt	0.277834	0.321605	0.207	0.185	1
Smco4	0.280593	0.311401	0.546	0.618	1
Max	0.281141	0.287252	0.446	0.458	1
Atp8a1	0.282189	0.339124	0.106	0.084	1
Lnx2	0.285461	0.274959	0.103	0.084	1
Eif4e	0.296059	0.294732	0.223	0.204	1
Nudcd3	0.296768	0.262257	0.212	0.193	1
Trip12	0.303372	0.26186	0.261	0.244	1
R3hdm1	0.304941	0.309442	0.152	0.127	1
Taok3	0.306893	0.373851	0.329	0.316	1
Ube2k	0.309157	0.288908	0.22	0.204	1
Azin1	0.309446	0.298807	0.174	0.153	1
Fnbp1	0.312553	0.27551	0.334	0.316	1
B4galt1	0.313495	0.272282	0.144	0.124	1
Ubn2	0.314979	0.291257	0.103	0.084	1
Lsm1	0.319641	0.306795	0.245	0.236	1
Crbn	0.32517	0.336607	0.226	0.207	1
Scaf11	0.325735	0.498487	0.359	0.356	1
Scd2	0.33904	0.267676	0.13	0.113	1
Phf3	0.339952	0.358512	0.266	0.244	1
Cblb	0.341717	0.396817	0.258	0.244	1
Rtn3	0.34559	0.317627	0.226	0.207	1
Dazap1	0.34564	0.278641	0.307	0.305	1
Arih2	0.348798	0.386538	0.149	0.135	1
Rbm4b	0.351275	0.287797	0.122	0.102	1
Smchd1	0.351641	0.312584	0.359	0.353	1
Map3k2	0.352016	0.354818	0.228	0.211	1
Rsrc2	0.353007	0.283895	0.359	0.364	1
B3gnt2	0.357149	0.295054	0.394	0.396	1
Agfg1	0.358028	0.352601	0.234	0.222	1
Ubxn4	0.360902	0.262792	0.299	0.287	1
Cwc25	0.368236	0.356268	0.141	0.124	1
Nrp1	0.368319	0.421654	0.13	0.113	1
Ddx21	0.370276	0.351974	0.253	0.247	1
Mat2a	0.373662	0.26859	0.312	0.305	1
S1pr2	0.375588	0.367089	0.103	0.087	1
Mylip	0.38184	0.259497	0.158	0.138	1
Plekha2	0.382725	0.444189	0.242	0.236	1
Nktr	0.385375	0.486363	0.291	0.295	1
Ythdc1	0.386326	0.272837	0.351	0.345	1
Rngtt	0.392454	0.381863	0.149	0.135	1
Grap2	0.395219	0.329734	0.378	0.382	1
Zdhhc7	0.399648	0.274519	0.133	0.116	1
Stk4	0.402693	0.25165	0.508	0.542	1
Ptpn22	0.406926	0.272181	0.478	0.476	1
Evi2a	0.406997	0.251478	0.318	0.313	1
Ubr2	0.407409	0.274476	0.217	0.204	1
Psmd6	0.411016	0.256413	0.196	0.185	1
Itgal	0.413385	0.325147	0.484	0.52	1
Mkln1	0.417545	0.381834	0.193	0.178	1
Elk3	0.418936	0.261225	0.13	0.116	1
Vgll4	0.420573	0.332664	0.342	0.342	1
Rlim	0.430768	0.273671	0.209	0.196	1
Ubac2	0.431362	0.334274	0.435	0.48	1
Ccdc50	0.432375	0.335211	0.139	0.124	1
Birc2	0.433077	0.347642	0.201	0.189	1
Srpk2	0.434775	0.30825	0.255	0.251	1
Esyt2	0.435243	0.343955	0.228	0.211	1
U2af1	0.439035	0.31369	0.307	0.309	1
Mlec	0.442218	0.287996	0.215	0.204	1
Znrf2	0.453601	0.260433	0.136	0.12	1
Atp6v1h	0.454508	0.294087	0.22	0.211	1
Znrf1	0.455063	0.25523	0.451	0.476	1
Znhit1	0.464487	0.289962	0.174	0.16	1
Usp38	0.475966	0.421179	0.196	0.193	1
Mgat5	0.483462	0.263359	0.12	0.105	1
Fam13b	0.488141	0.281314	0.117	0.105	1
Ccdc88c	0.489374	0.285834	0.217	0.215	1
Phip	0.495653	0.406174	0.25	0.251	1
Cd9	0.501303	0.333124	0.258	0.258	1
Btla	0.501739	0.282705	0.253	0.247	1
Msl2	0.505326	0.259623	0.111	0.102	1
Srsf11	0.512163	0.321269	0.481	0.516	1
Hnrnph3	0.515524	0.282655	0.174	0.164	1
Abi1	0.528556	0.257469	0.285	0.287	1
Raf1	0.532177	0.267883	0.261	0.247	1
Zc3h7a	0.537643	0.30402	0.144	0.135	1
Jak2	0.540713	0.296529	0.193	0.189	1
Cebpz	0.548711	0.266048	0.201	0.196	1
Tgfb1	0.563688	0.298809	0.334	0.353	1
Carnmt1	0.56692	0.27879	0.117	0.109	1
Aqr	0.570029	0.275701	0.12	0.109	1
Kmt2c	0.573601	0.344768	0.163	0.153	1
Nipbl	0.577345	0.30475	0.34	0.36	1
Ripk1	0.579443	0.290246	0.13	0.124	1
Rsbn1l	0.579885	0.33236	0.283	0.291	1
Morf4l2	0.585085	0.26768	0.171	0.164	1
Ptpn11	0.591412	0.264995	0.353	0.364	1
Trbv12-2	0.592353	0.525223	0.128	0.149	1
Gm20400	0.599407	0.542925	0.318	0.327	1
Zzef1	0.599919	0.250559	0.136	0.127	1
Ywhag	0.606763	0.256147	0.179	0.175	1
Polr2a	0.606984	0.393161	0.304	0.309	1
Tmem59	0.625128	0.268358	0.448	0.495	1
Pecam1	0.62583	0.299412	0.277	0.291	1
Il6st	0.630461	0.29298	0.261	0.265	1
Aff3	0.650154	0.401709	0.122	0.116	1
Pdia4	0.653709	0.348644	0.198	0.2	1
Tmem131l	0.664395	0.273282	0.13	0.149	1
Aff4	0.671046	0.274616	0.247	0.255	1
Hspa9	0.676176	0.259051	0.209	0.215	1
Nsd1	0.679502	0.260674	0.209	0.207	1
Xrn1	0.686357	0.254679	0.144	0.142	1
N4bp2l2	0.690169	0.281252	0.234	0.233	1
Lrch3	0.697951	0.29171	0.111	0.105	1
Hmgb2	0.714437	0.274788	0.617	0.684	1
Ssh2	0.724762	0.291749	0.37	0.389	1
Stat4	0.727614	0.34006	0.34	0.396	1
Iqgap1	0.741928	0.310864	0.342	0.389	1
Ppp2ca	0.742286	0.255359	0.242	0.251	1
Ddx17	0.748567	0.265275	0.193	0.196	1
1700020I14Rik	0.756298	0.292186	0.163	0.164	1
Kdm7a	0.763996	0.312673	0.144	0.145	1
Trps1	0.769084	0.364526	0.144	0.145	1
Mboat7	0.772755	0.257649	0.177	0.178	1
B9d2	0.782822	0.25784	0.158	0.16	1
Ktn1	0.786459	0.281553	0.114	0.127	1
Myo1g	0.791202	0.274244	0.182	0.185	1
Stag1	0.820473	0.273535	0.128	0.127	1
Tnks2	0.821635	0.271255	0.25	0.258	1
Hnrnph1	0.828612	0.290315	0.299	0.32	1
Kcnn4	0.833331	0.251735	0.421	0.458	1
BC005537	0.839266	0.253042	0.174	0.193	1
Lnpep	0.856018	0.260253	0.291	0.302	1
Mbnl2	0.85828	0.300641	0.22	0.233	1
Acbd5	0.860888	0.326306	0.136	0.138	1
Carmil2	0.865693	0.314921	0.141	0.145	1
Kras	0.867272	0.258739	0.274	0.295	1
Smg1	0.900352	0.256904	0.245	0.255	1
Kdm5a	0.906894	0.262375	0.223	0.244	1
Akna	0.910908	0.282846	0.312	0.342	1
Pim3	0.917307	0.319713	0.168	0.185	1
Mindy3	0.921672	0.25474	0.125	0.135	1
Pag1	0.92406	0.258701	0.144	0.149	1
Rev3l	0.937642	0.253429	0.168	0.182	1
Susd6	0.938886	0.317137	0.236	0.258	1
Cdc25b	0.940342	0.341765	0.152	0.16	1
Fut8	0.942648	0.286916	0.223	0.233	1
Sptan1	0.948281	0.295433	0.201	0.215	1
Supt16	0.949154	0.254686	0.166	0.178	1
Irf2bpl	0.956888	0.351977	0.312	0.345	1
Vsir	0.957685	0.273142	0.361	0.407	1
Hsp90b1	0.974542	0.251415	0.288	0.324	1
