# Supplementary material for: Specialized Tfh cell subsets driving type-1 and type-2 humoral responses in lymphoid tissue
Source: Cell Discov. 2024 Jun 4;10:64. doi: 10.1038/s41421-024-00681-0 (PMC11150427; doi:10.1038/s41421-024-00681-0)
Supplement: Supplementary file 4 — Supplementary Table S7 [file 41421_2024_681_MOESM4_ESM.xlsx]

## Sheet: Sheet1
GeneName	p_val	avg_log2FC	pct.1	pct.2	p_val_adj
Uba52	1.62e-30	0.846655	0.965	0.88	2.16e-26
mt-Atp8	6.4e-30	0.502862	0.985	0.954	8.56e-26
Rgs16	5.27e-23	1.85947	0.566	0.131	7.05e-19
Ifi27l2a	1.16e-22	1.10668	0.978	0.869	1.55e-18
Dusp1	8.54e-22	1.11196	0.907	0.697	1.14e-17
Pdlim1	1.12e-21	-0.49333	0.044	0.309	1.5e-17
Actg1	1.72e-21	-0.933926	0.967	0.931	2.3e-17
Cxcr3	1.08e-19	-0.942032	0.134	0.463	1.45e-15
Rps27	1.4e-19	0.541938	0.982	0.937	1.87e-15
Gadd45b	9.15e-19	1.0375	0.855	0.611	1.22e-14
Gm19585	1.46e-18	-0.55151	0.055	0.303	1.95e-14
Eno1b	2.38e-17	-0.385005	0.049	0.286	3.19e-13
Gimap7	4.76e-17	-0.5457	0.031	0.229	6.36e-13
Cnn2	5.24e-17	-0.771272	0.738	0.846	7e-13
Vim	1.55e-16	-1.30175	0.152	0.434	2.08e-12
1700097N02Rik	2.43e-16	-0.312786	0.013	0.171	3.25e-12
Gimap4	2.07e-15	-0.890852	0.299	0.617	2.77e-11
Ppm1m	3.35e-15	-0.537657	0.082	0.331	4.48e-11
Coro1a	1.12e-14	-0.489568	0.947	0.943	1.5e-10
Gna13	1.32e-14	0.815788	0.802	0.64	1.76e-10
Twf2	3.73e-14	-0.582256	0.258	0.589	4.99e-10
Trat1	4.39e-14	-0.452126	0.037	0.217	5.87e-10
Cebpb	9.53e-14	1.09831	0.484	0.177	1.27e-09
Gpr132	1.45e-13	-0.56406	0.084	0.314	1.94e-09
Pabpc1	1.6e-13	-0.539019	0.918	0.926	2.14e-09
Nfkbia	3.6e-13	0.850146	0.908	0.846	4.81e-09
Art2b	5.47e-13	1.2212	0.527	0.246	7.32e-09
Gpr18	5.74e-13	-0.316068	0.015	0.149	7.67e-09
Il4	7.86e-13	1.25568	0.386	0.091	1.05e-08
Acta2	1.96e-12	-0.432165	0.013	0.137	2.62e-08
Flna	4e-12	-0.619005	0.159	0.423	5.35e-08
Thy1	4.87e-12	-0.587504	0.128	0.366	6.52e-08
Dtx1	6.45e-12	-0.553737	0.084	0.297	8.62e-08
Tpt1	8.03e-12	0.422532	0.987	0.914	1.07e-07
Klk8	8.31e-12	-0.49639	0.128	0.371	1.11e-07
Ascl2	8.32e-12	1.08458	0.319	0.063	1.11e-07
Gmfg	8.36e-12	-0.689143	0.403	0.669	1.12e-07
Maf	1.1e-11	0.658509	0.76	0.606	1.47e-07
S1pr1	1.32e-11	-0.495582	0.057	0.234	1.76e-07
Ramp3	1.66e-11	-0.336074	0.026	0.166	2.21e-07
Malat1	2.04e-11	0.314819	0.996	1	2.72e-07
Rps29	2.13e-11	0.375143	0.976	0.943	2.85e-07
Esyt1	2.3e-11	-0.355625	0.022	0.154	3.08e-07
Rpl13a	2.42e-11	0.457182	0.956	0.903	3.24e-07
Glrx	3.2e-11	-0.545566	0.176	0.434	4.28e-07
Cxxc5	3.37e-11	0.983185	0.31	0.063	4.51e-07
Ccr7	3.54e-11	-0.355805	0.02	0.149	4.73e-07
Tbc1d4	3.74e-11	0.544687	0.788	0.64	4.99e-07
Tnf	4.98e-11	0.840224	0.493	0.229	6.65e-07
Sostdc1	5.5e-11	1.54549	0.397	0.131	7.36e-07
Tesc	5.57e-11	-0.558284	0.234	0.514	7.45e-07
Cst7	7.65e-11	-0.485763	0.167	0.423	1.02e-06
Slc38a2	9.57e-11	0.497168	0.67	0.446	1.28e-06
Anxa5	1.07e-10	-0.573868	0.207	0.469	1.43e-06
Marcksl1	1.13e-10	0.946678	0.592	0.371	1.51e-06
Tox	1.22e-10	0.582583	0.762	0.56	1.63e-06
Cebpa	1.36e-10	0.955916	0.386	0.137	1.81e-06
Camk4	1.92e-10	-0.64354	0.251	0.537	2.57e-06
S100a6	1.94e-10	-1.13829	0.266	0.52	2.6e-06
Arhgdib	2.56e-10	-0.450358	0.903	0.891	3.42e-06
Lcp1	2.56e-10	-0.544269	0.777	0.903	3.43e-06
Acp5	2.83e-10	-0.528151	0.159	0.394	3.79e-06
AC147041.1	6.23e-10	-0.299569	0.018	0.131	8.33e-06
Rgs19	6.25e-10	-0.436995	0.156	0.394	8.36e-06
Adam19	6.46e-10	-0.332429	0.029	0.16	8.64e-06
Ppp1r14b	6.79e-10	1.00877	0.599	0.406	9.08e-06
Rps2	2.36e-09	-0.491921	0.958	0.949	3.16e-05
Lag3	2.43e-09	1.10789	0.451	0.223	3.25e-05
Abcb9	2.83e-09	-0.421864	0.152	0.383	3.79e-05
Zfp36	4.82e-09	0.640354	0.903	0.811	6.44e-05
Pglyrp2	5.72e-09	-0.373203	0.064	0.223	7.65e-05
Cfl1	7.88e-09	-0.405325	0.949	0.92	0.000105398
Txk	8.31e-09	-0.352746	0.037	0.166	0.000111084
Pqlc3	8.33e-09	-0.309874	0.057	0.206	0.000111312
Cox17	1.4e-08	0.688206	0.701	0.554	0.000187669
Fli1	1.88e-08	-0.491664	0.132	0.331	0.00025186
Fam102a	1.94e-08	-0.505321	0.15	0.36	0.000259934
Serpinb6b	2.58e-08	-0.268929	0.064	0.217	0.000345437
Junb	2.84e-08	0.415203	0.989	0.949	0.000379275
Pim1	2.95e-08	0.676604	0.667	0.503	0.000394756
Gpr146	3.2e-08	-0.280355	0.04	0.166	0.000427546
Actn1	3.27e-08	-0.297981	0.073	0.229	0.000436877
Padi4	3.3e-08	0.835592	0.401	0.177	0.000441331
Eef2	3.32e-08	-0.370962	0.958	0.937	0.000443659
Rplp0	3.68e-08	-0.375827	0.98	0.937	0.000491294
Rgs10	4.74e-08	0.527917	0.905	0.84	0.000634184
Dera	5.44e-08	-0.36434	0.167	0.383	0.000726821
AW112010	5.5e-08	-0.731276	0.709	0.789	0.000735807
Satb1	5.77e-08	-0.37244	0.101	0.274	0.000771618
Itgb7	6.43e-08	-0.442508	0.282	0.509	0.000859635
Spn	7.09e-08	-0.435437	0.183	0.4	0.000947355
Glipr2	8.21e-08	-0.257881	0.029	0.137	0.00109818
Nfil3	8.53e-08	0.761493	0.355	0.149	0.00114012
Gtf2i	8.7e-08	-0.505892	0.277	0.514	0.00116341
Btg2	9.4e-08	0.659476	0.672	0.554	0.00125687
Chka	9.81e-08	0.585661	0.337	0.131	0.00131205
Bhlhe40	9.94e-08	0.448669	0.491	0.263	0.00132924
Lpcat1	1.38e-07	-0.370163	0.092	0.251	0.00183996
Capn2	1.44e-07	-0.278793	0.07	0.217	0.00192037
Itk	1.52e-07	0.42579	0.661	0.52	0.00203164
Fas	1.78e-07	-0.527578	0.233	0.457	0.00238617
Mrpl9	2.07e-07	-0.341687	0.203	0.417	0.00276486
Ier2	2.16e-07	0.747537	0.69	0.56	0.00288201
Zyx	2.38e-07	-0.390796	0.273	0.52	0.00318515
Crip1	2.72e-07	-0.743196	0.364	0.554	0.00363474
Jund	2.76e-07	0.496989	0.848	0.777	0.0036829
Npc2	2.95e-07	-0.514369	0.399	0.617	0.00394438
Selplg	2.95e-07	-0.484705	0.223	0.434	0.00394517
Myl6	3.18e-07	-0.366834	0.899	0.886	0.00425279
Hcst	3.19e-07	0.521189	0.85	0.8	0.00426394
Nmrk1	3.23e-07	-0.285196	0.027	0.126	0.00432078
Gimap6	3.36e-07	-0.614043	0.538	0.72	0.00448848
Cenpa	3.72e-07	-0.438359	0.092	0.246	0.00496727
Gimap8	4.08e-07	-0.508953	0.205	0.406	0.00544968
Rflnb	4.14e-07	-0.512681	0.234	0.446	0.00553127
Ddx5	4.37e-07	0.35981	0.949	0.914	0.00583633
Hif1a	4.57e-07	0.416359	0.877	0.846	0.00610843
Naca	4.79e-07	-0.368205	0.877	0.851	0.00640764
Kbtbd11	4.88e-07	-0.32285	0.11	0.274	0.00652002
Srgn	5.64e-07	0.614923	0.929	0.909	0.00753721
Ripk3	5.67e-07	-0.250499	0.084	0.234	0.00757587
H3f3b	6.45e-07	0.339851	0.978	0.954	0.00862681
Fos	6.51e-07	0.491408	0.853	0.691	0.00870662
Pcyt2	8.34e-07	-0.264861	0.106	0.269	0.0111545
Cyb5r4	8.38e-07	-0.416918	0.147	0.326	0.0112041
Ripor2	9.76e-07	-0.319951	0.136	0.314	0.0130409
Mettl9	9.78e-07	-0.293565	0.156	0.343	0.0130725
Hsd11b1	9.82e-07	-0.400154	0.258	0.486	0.0131305
Lat	1.08e-06	-0.384684	0.897	0.897	0.0144208
Zbtb8os	1.18e-06	-0.384409	0.216	0.429	0.0157438
Rack1	1.41e-06	-0.353475	0.875	0.857	0.0188116
Tmem71	1.42e-06	-0.286382	0.099	0.257	0.0189183
Myd88	1.44e-06	-0.344096	0.183	0.383	0.019289
Rnaset2b	1.67e-06	0.608543	0.802	0.811	0.0223846
Phlda1	1.72e-06	0.428773	0.364	0.194	0.0230413
Ctsl	1.74e-06	1.00225	0.242	0.08	0.0232193
Traf3ip3	1.76e-06	-0.381243	0.218	0.429	0.0235335
Rel	1.85e-06	0.458085	0.54	0.36	0.0247536
Tnfaip3	1.91e-06	0.277101	0.531	0.371	0.0255037
Rnf166	2.19e-06	-0.428933	0.154	0.326	0.029325
Dusp2	2.33e-06	0.722952	0.535	0.377	0.031172
Eif1	2.45e-06	0.314464	0.96	0.92	0.032806
Copg2	2.57e-06	-0.36117	0.092	0.234	0.0343071
Wdr1	2.58e-06	-0.383448	0.573	0.777	0.034448
Ostf1	2.7e-06	-0.523273	0.372	0.589	0.0360958
Klf10	2.7e-06	0.667259	0.291	0.126	0.0361497
Slc16a5	2.83e-06	-0.264161	0.035	0.131	0.0378651
Klf6	2.85e-06	-0.296582	0.181	0.371	0.0380583
Kcnab2	3.11e-06	-0.264423	0.128	0.297	0.0416296
Smarcd2	3.24e-06	-0.464047	0.165	0.343	0.0432639
Nfkb1	3.83e-06	0.676568	0.465	0.314	0.0511358
Nr4a3	4.14e-06	0.403616	0.344	0.16	0.0554087
Aars	4.16e-06	-0.335506	0.09	0.229	0.0556132
Rpl36al	4.3e-06	0.400172	0.842	0.766	0.0574159
Ier5	5.15e-06	0.64971	0.562	0.406	0.0689075
Cd200	5.48e-06	0.844439	0.502	0.394	0.0732503
Lef1	5.5e-06	-0.437815	0.319	0.526	0.0735568
Cap1	5.84e-06	-0.453787	0.555	0.731	0.0780828
Prkca	5.95e-06	0.416798	0.63	0.514	0.0795657
Gata3	6.32e-06	0.752921	0.315	0.16	0.0844289
Prdx3	6.53e-06	-0.316179	0.244	0.451	0.0872641
Itpk1	6.54e-06	-0.254071	0.125	0.286	0.0874002
Lbh	6.72e-06	0.594556	0.634	0.554	0.0898913
Apoe	7.33e-06	1.50603	0.13	0.011	0.0979457
Rinl	7.55e-06	-0.545174	0.471	0.674	0.100869
Myl12b	8.22e-06	-0.371094	0.799	0.84	0.109917
Hspa5	8.43e-06	0.261829	0.863	0.817	0.11275
Smtn	8.69e-06	0.618964	0.216	0.069	0.116125
1810022K09Rik	9.67e-06	-0.404278	0.288	0.486	0.129263
Ifi204	9.86e-06	0.511082	0.136	0.017	0.131874
Pde4d	9.94e-06	-0.336395	0.09	0.223	0.132942
Gdi2	1.02e-05	-0.357752	0.758	0.829	0.135976
Ddx24	1.11e-05	0.477542	0.725	0.629	0.148863
Trbv13-3	1.15e-05	-0.93844	0.027	0.109	0.15438
Bak1	1.19e-05	-0.257978	0.179	0.366	0.158839
Pdha1	1.3e-05	-0.33624	0.209	0.394	0.17387
Add1	1.31e-05	-0.311146	0.119	0.269	0.175152
Srp68	1.34e-05	-0.463086	0.125	0.269	0.17888
Abracl	1.35e-05	-0.429128	0.542	0.691	0.180714
Trbv13-2	1.36e-05	-0.867882	0.234	0.406	0.181729
Tkt	1.38e-05	-0.398045	0.359	0.554	0.1842
Coro1c	1.43e-05	-0.250743	0.112	0.257	0.191071
Dock10	1.44e-05	-0.383052	0.225	0.417	0.191831
Lsp1	1.46e-05	-0.412908	0.456	0.646	0.195572
S100a4	1.56e-05	-0.764092	0.112	0.24	0.209086
Ptma	1.57e-05	0.368762	0.94	0.846	0.209981
Dpp4	1.65e-05	-0.550845	0.136	0.28	0.221157
Eci2	1.67e-05	-0.274658	0.154	0.32	0.222902
Map4k1	1.69e-05	-0.423094	0.342	0.554	0.22594
Actb	1.72e-05	-0.25001	0.996	0.989	0.230079
Glmp	1.76e-05	-0.485049	0.324	0.531	0.235083
Gimap3	1.88e-05	-0.332898	0.67	0.834	0.251919
Riok3	1.93e-05	-0.298179	0.225	0.411	0.258497
Mus81	1.94e-05	-0.252299	0.059	0.166	0.259178
Rpl37a	2.19e-05	0.288488	0.982	0.914	0.292481
Gm42418	2.2e-05	-0.561358	0.984	0.96	0.29393
Rsrp1	2.21e-05	-0.509355	0.473	0.674	0.295093
Tnfrsf25	2.25e-05	-0.304907	0.053	0.154	0.300661
Lypla1	2.32e-05	-0.332822	0.194	0.377	0.309867
Lime1	2.37e-05	-0.329154	0.302	0.509	0.317344
Sccpdh	2.51e-05	0.556941	0.238	0.091	0.335155
Ppp1r15a	2.52e-05	0.644139	0.755	0.686	0.336615
Fam20a	2.63e-05	0.621735	0.189	0.057	0.351379
Eif3h	2.64e-05	-0.361498	0.714	0.794	0.353356
Tmod3	2.71e-05	-0.270719	0.117	0.263	0.362468
Trbv26	2.74e-05	1.5914	0.104	0.006	0.366693
Itgav	2.76e-05	0.45758	0.3	0.143	0.368641
Mei1	2.76e-05	0.612586	0.167	0.046	0.369094
H2-D1	2.78e-05	-0.303828	0.984	0.971	0.371394
Tob2	2.86e-05	0.622323	0.372	0.234	0.382179
Selenoh	2.92e-05	-0.319554	0.201	0.371	0.390389
Pdhb	3.09e-05	-0.280272	0.247	0.457	0.412597
P2rx7	3.11e-05	-0.421562	0.242	0.44	0.415233
Surf4	3.37e-05	-0.572478	0.26	0.446	0.450658
Uckl1	3.63e-05	-0.318905	0.126	0.269	0.484637
Acads	3.78e-05	-0.360192	0.198	0.371	0.505266
Eif3l	3.83e-05	-0.300244	0.284	0.457	0.512397
Cs	3.85e-05	-0.265897	0.258	0.457	0.515205
Matk	4.05e-05	0.658471	0.542	0.429	0.542022
Il17ra	4.11e-05	-0.35249	0.121	0.263	0.549868
Emb	4.36e-05	-0.327067	0.383	0.583	0.583191
Arpc1b	4.73e-05	-0.295935	0.872	0.84	0.631684
Scyl3	5.02e-05	-0.260907	0.07	0.177	0.671085
Emp3	5.04e-05	-0.268666	0.112	0.246	0.674089
Snrpb2	5.14e-05	-0.321177	0.192	0.366	0.68673
Mrps36	5.15e-05	-0.294343	0.223	0.394	0.688302
Uqcrfs1	5.25e-05	-0.291994	0.355	0.554	0.701902
Slc28a2	5.37e-05	-0.33011	0.179	0.343	0.718326
Ppp1r18	5.39e-05	-0.423233	0.615	0.766	0.720572
Themis	6.2e-05	-0.851008	0.247	0.423	0.828327
Gtf3c1	6.36e-05	-0.347547	0.143	0.286	0.850212
Samhd1	6.42e-05	0.477429	0.592	0.509	0.858584
Dnase1l3	6.53e-05	0.565448	0.183	0.063	0.87243
Rpl13a-ps1	6.55e-05	-0.263234	0.179	0.337	0.875907
Arpc5	6.66e-05	-0.432436	0.606	0.709	0.889659
Slc25a4	7.48e-05	-0.438177	0.388	0.571	1
Bcl2a1b	7.57e-05	0.496584	0.712	0.663	1
Adipor1	7.8e-05	-0.371087	0.321	0.526	1
Ciart	8.01e-05	0.541727	0.176	0.057	1
Cd5	8.06e-05	-0.514935	0.559	0.731	1
Ubqln1	8.07e-05	-0.371282	0.148	0.297	1
Snx14	8.31e-05	-0.268935	0.048	0.137	1
Pfn1	8.66e-05	0.259087	0.978	0.937	1
Psma6	9.09e-05	-0.309558	0.357	0.566	1
Tm9sf2	9.33e-05	-0.281773	0.178	0.331	1
Bri3bp	9.84e-05	-0.286724	0.159	0.309	1
Iffo1	9.99e-05	-0.25866	0.075	0.183	1
Arpc4	0.000102499	-0.327893	0.674	0.783	1
Rpl10a	0.000105319	-0.285606	0.945	0.874	1
Gpm6b	0.000114053	0.496594	0.363	0.229	1
Ctsa	0.000115421	-0.38462	0.407	0.594	1
Rpl38	0.000115715	0.267017	0.973	0.869	1
Arhgef1	0.000115799	-0.391172	0.586	0.766	1
Edem1	0.000118699	-0.368408	0.152	0.297	1
Man2b2	0.000121069	-0.271501	0.117	0.246	1
Gm2a	0.000123009	-0.32738	0.196	0.354	1
Stard5	0.000123567	0.534606	0.214	0.091	1
Mkl1	0.000123571	-0.256082	0.17	0.326	1
Antxr2	0.000126503	-0.410208	0.06	0.154	1
Cdc25b	0.000126609	0.622563	0.37	0.263	1
Ptpn7	0.000126797	-0.34354	0.359	0.566	1
Pim3	0.000133061	0.603355	0.264	0.137	1
Sf3b1	0.000142995	-0.556953	0.57	0.777	1
Arf6	0.000151079	0.472204	0.634	0.583	1
Arhgap9	0.00015661	-0.334339	0.253	0.429	1
Srcap	0.000158723	-0.355426	0.066	0.16	1
Syt11	0.000165641	-0.334793	0.267	0.44	1
Nfkbid	0.000167415	0.702659	0.474	0.337	1
Hnrnpl	0.000182994	0.330497	0.676	0.629	1
Pkm	0.00018349	-0.317336	0.905	0.897	1
Gm11808	0.000183601	0.253863	0.951	0.886	1
Eif4a1	0.000184267	0.387118	0.751	0.72	1
Ldha	0.000184442	-0.399037	0.8	0.834	1
Sntb2	0.000184467	-0.269215	0.057	0.149	1
Tspan14	0.000186616	-0.338584	0.216	0.371	1
Eno1	0.000193007	-0.441489	0.623	0.68	1
Psmg1	0.000194255	-0.363581	0.165	0.303	1
Tnfaip8	0.000200889	0.343549	0.764	0.743	1
Esd	0.000213997	-0.257268	0.379	0.577	1
Aldh9a1	0.000217534	-0.266365	0.123	0.251	1
Actr3	0.000221727	-0.259005	0.811	0.851	1
Arf4	0.000224301	0.364706	0.593	0.503	1
Dnaja2	0.000252711	-0.293378	0.403	0.617	1
Nav2	0.00025469	0.401459	0.273	0.143	1
Tsn	0.000262537	-0.262007	0.299	0.491	1
Angptl2	0.000270325	0.627769	0.427	0.291	1
Tigit	0.000271286	-0.455207	0.645	0.783	1
Vamp8	0.000275394	0.436842	0.621	0.6	1
mt-Atp6	0.00027893	-0.358172	1	1	1
AI467606	0.000283267	-0.263746	0.275	0.457	1
Dnajc9	0.000288276	-0.275499	0.152	0.286	1
Grk6	0.000293738	-0.256012	0.245	0.406	1
Cops7a	0.000305914	-0.317768	0.106	0.217	1
Prdx4	0.0003065	-0.251205	0.071	0.166	1
Mpp1	0.000313889	-0.281598	0.198	0.349	1
Gstt2	0.000315697	-0.318661	0.17	0.309	1
Rpl4	0.000346406	-0.274508	0.874	0.874	1
Rasl11a	0.000352797	0.54081	0.159	0.057	1
Nedd9	0.000354034	0.379711	0.357	0.234	1
Txnip	0.000354659	-0.276196	0.225	0.383	1
Phgdh	0.000355978	-0.305176	0.147	0.274	1
Areg	0.000357547	0.734091	0.176	0.069	1
Hdhd5	0.000360954	-0.291838	0.097	0.206	1
Ezh2	0.000361705	-0.298019	0.17	0.303	1
Plekho2	0.000366783	-0.250193	0.132	0.251	1
Orai1	0.000373256	0.556342	0.399	0.297	1
Snrnp200	0.000374619	-0.394776	0.137	0.263	1
Rbm45	0.000384348	-0.362572	0.035	0.103	1
Arhgap1	0.000425971	-0.252295	0.256	0.434	1
Dennd2d	0.00042682	-0.312875	0.555	0.709	1
Lsg1	0.000442547	-0.328036	0.093	0.194	1
Stk24	0.000443684	-0.290377	0.28	0.451	1
Rhog	0.00048441	-0.359276	0.555	0.714	1
Fth1	0.00049148	0.288009	0.938	0.914	1
Pgk1	0.000492524	-0.335475	0.59	0.72	1
Ass1	0.000496966	-0.379866	0.388	0.537	1
Rnaset2a	0.000509308	0.469882	0.183	0.08	1
Trappc6a	0.000539935	-0.2754	0.205	0.36	1
Acp1	0.000559758	-0.329305	0.211	0.36	1
Lipa	0.000587788	-0.304602	0.222	0.371	1
Prr13	0.000589879	-0.282913	0.584	0.714	1
Apbb1ip	0.000642067	-0.273782	0.381	0.566	1
Tnfsf8	0.000648975	0.691749	0.581	0.526	1
Spry1	0.000671555	0.502462	0.205	0.097	1
Ndfip1	0.000673672	0.280371	0.857	0.834	1
Nfkbiz	0.000692608	0.412964	0.544	0.429	1
Gyg	0.00069351	-0.376083	0.225	0.366	1
Cers4	0.000705941	0.341315	0.326	0.2	1
Epsti1	0.000723151	-0.323975	0.288	0.451	1
Aftph	0.000737996	0.347913	0.223	0.12	1
Pkn1	0.000749606	-0.301402	0.158	0.28	1
Rspry1	0.000757085	-0.250888	0.114	0.223	1
Sema4d	0.000766792	-0.282638	0.247	0.4	1
Ankrd13a	0.000775826	-0.29964	0.084	0.177	1
Galnt6	0.000795327	-0.332831	0.196	0.337	1
Pdcd1	0.000805221	0.345271	0.775	0.703	1
S1pr2	0.000826242	0.495594	0.297	0.194	1
Hsp90b1	0.000830419	-0.326391	0.242	0.389	1
H2-Q4	0.000832268	-0.429961	0.731	0.869	1
Samsn1	0.000845792	0.370583	0.471	0.377	1
Hmgn2	0.000847423	-0.547662	0.471	0.623	1
Capza1	0.000847767	-0.259281	0.564	0.709	1
Ttc7	0.00085118	-0.250059	0.057	0.137	1
Armc10	0.000866214	-0.257332	0.112	0.217	1
Gosr2	0.000878356	-0.255966	0.148	0.269	1
Tap1	0.000884423	-0.37606	0.429	0.611	1
Atp6v1g1	0.000891345	0.448393	0.493	0.429	1
Sdhaf1	0.000916567	0.407442	0.321	0.211	1
Cmas	0.000917347	-0.253142	0.092	0.189	1
Sri	0.000920731	-0.308678	0.608	0.72	1
Ifi206	0.000953371	0.476933	0.225	0.126	1
Icos	0.00096848	-0.486243	0.672	0.76	1
Orc5	0.000990977	-0.252982	0.081	0.171	1
S100a11	0.000997421	0.352635	0.859	0.806	1
Itgb1	0.000998565	-0.677537	0.447	0.64	1
Sash3	0.00101652	-0.339887	0.474	0.657	1
Elmsan1	0.0010353	0.356858	0.317	0.2	1
Yipf5	0.001038	-0.374749	0.196	0.326	1
Prmt9	0.00104068	-0.388934	0.062	0.143	1
Saraf	0.00106993	-0.363374	0.423	0.589	1
Neat1	0.0010714	0.389179	0.355	0.234	1
Krt83	0.001088	0.563958	0.251	0.137	1
Pycard	0.00110992	-0.257389	0.394	0.583	1
Pnrc1	0.0011813	0.25569	0.881	0.869	1
Zfp277	0.0012207	-0.261158	0.119	0.229	1
Plekho1	0.00126664	0.33223	0.231	0.12	1
Cxcl10	0.00126686	0.739106	0.148	0.057	1
Klf2	0.00128565	-0.399283	0.081	0.166	1
Kansl1l	0.00136013	0.4176	0.106	0.029	1
Wipf1	0.0013708	-0.264469	0.396	0.6	1
Cd83	0.00142088	0.50699	0.231	0.126	1
Il16	0.00142571	-0.31572	0.577	0.749	1
Nrros	0.00145228	-0.297009	0.082	0.171	1
Ctso	0.00145776	-0.287777	0.137	0.246	1
Eif4h	0.00146079	-0.312861	0.304	0.469	1
Vdac1	0.00148712	-0.378275	0.328	0.463	1
Ywhae	0.00153406	-0.263489	0.425	0.6	1
Sla	0.00154565	-0.309063	0.454	0.617	1
Lrig1	0.00158601	0.420208	0.275	0.166	1
Tmbim6	0.00160328	-0.373505	0.777	0.846	1
Glb1	0.00161287	-0.28064	0.093	0.189	1
Taldo1	0.00168787	-0.2927	0.476	0.663	1
Eea1	0.00169785	0.725765	0.447	0.371	1
Irf7	0.00170247	0.397768	0.467	0.377	1
Agfg2	0.00171838	-0.260009	0.06	0.137	1
Sertad1	0.00179032	0.492282	0.44	0.371	1
Fxyd5	0.00180518	0.274546	0.872	0.817	1
Kdm6b	0.00184956	0.570082	0.267	0.171	1
Wdr33	0.00190605	-0.357271	0.275	0.411	1
Ebp	0.0019641	-0.265761	0.159	0.269	1
Cited2	0.00201365	0.67448	0.515	0.463	1
Hdac1	0.00202892	0.431971	0.364	0.286	1
Smc1a	0.00204066	-0.25577	0.242	0.377	1
Gusb	0.00204977	-0.251291	0.081	0.166	1
Fkbp4	0.00210584	0.394154	0.218	0.12	1
Cnppd1	0.00212223	-0.331872	0.3	0.446	1
Trim8	0.00214007	0.449695	0.511	0.457	1
Gpx4	0.0021862	0.371989	0.689	0.651	1
Cyfip1	0.00220871	0.402607	0.216	0.12	1
Rab11a	0.00222876	0.399942	0.509	0.451	1
Gpaa1	0.00234137	-0.286795	0.106	0.2	1
Ifrd1	0.00234195	0.265549	0.474	0.383	1
Ypel3	0.00241838	0.323884	0.758	0.749	1
Smox	0.00252117	0.487	0.341	0.251	1
Pgm2	0.00254186	-0.308392	0.156	0.274	1
Becn1	0.00260575	-0.328961	0.262	0.411	1
Atp5f1	0.00277418	-0.292157	0.612	0.72	1
BC017643	0.0027935	-0.260373	0.154	0.263	1
Pim2	0.00283754	0.409603	0.293	0.189	1
Rnf149	0.00283928	0.387333	0.374	0.286	1
Pus1	0.00288838	-0.259912	0.068	0.143	1
Calm1	0.00291446	-0.255567	0.777	0.829	1
Serp1	0.00295862	0.432674	0.529	0.469	1
St3gal1	0.00301358	-0.29081	0.289	0.446	1
Zfp36l1	0.00310025	0.264022	0.841	0.817	1
Reep3	0.00312608	0.358079	0.161	0.08	1
Cdk2ap2	0.0031407	0.348943	0.815	0.789	1
Zfp36l2	0.00315346	0.299773	0.738	0.703	1
Ankrd44	0.00320585	-0.387246	0.31	0.451	1
Dusp4	0.00325638	0.28731	0.159	0.069	1
Pfdn2	0.00325777	0.400897	0.383	0.291	1
Polr2l	0.00328858	0.366589	0.394	0.331	1
P4ha1	0.00335096	0.380036	0.163	0.08	1
Psmb10	0.0034201	-0.300564	0.339	0.509	1
Haghl	0.00343086	-0.269621	0.145	0.246	1
Usmg5	0.00346922	0.265462	0.766	0.714	1
Rgs2	0.00346933	0.426605	0.275	0.177	1
Trbc2	0.00353704	0.288165	0.846	0.811	1
Pigk	0.00358252	-0.255785	0.112	0.206	1
Gnas	0.00360875	0.31491	0.797	0.743	1
Hmgb2	0.00369541	-0.365166	0.56	0.68	1
Pdcd6ip	0.0036972	-0.263942	0.293	0.451	1
Grcc10	0.00369815	0.362491	0.771	0.777	1
Frmd8	0.00377355	-0.264139	0.328	0.491	1
Skap1	0.00385004	-0.260756	0.808	0.846	1
Pdcd1lg2	0.00385361	0.441135	0.222	0.137	1
Ptbp3	0.00388156	0.382226	0.548	0.503	1
Trac	0.00391503	0.263571	0.874	0.857	1
Itm2a	0.00401185	-0.278136	0.048	0.109	1
Trbv31	0.00402131	-0.973053	0.053	0.114	1
Tfg	0.00402431	-0.261281	0.163	0.28	1
Fam3c	0.00402842	-0.261006	0.073	0.149	1
Naxe	0.00403313	-0.282561	0.24	0.366	1
Arhgap30	0.00411613	-0.2739	0.308	0.463	1
Srsf7	0.00435575	0.326689	0.575	0.526	1
Rab11b	0.00437844	0.346811	0.571	0.526	1
Card11	0.00445296	-0.271796	0.253	0.383	1
Rgs3	0.0044666	0.528256	0.311	0.234	1
Socs1	0.00460202	-0.296902	0.386	0.503	1
Hdac4	0.00484651	-0.260735	0.068	0.137	1
Ing2	0.00489944	0.288261	0.196	0.114	1
Pacs1	0.00493088	-0.265006	0.071	0.143	1
Tmc8	0.00494727	-0.328105	0.19	0.303	1
Etnk1	0.0051404	0.364013	0.299	0.2	1
Cdc42se2	0.00517113	-0.351267	0.348	0.491	1
Scamp3	0.00524659	-0.308328	0.498	0.669	1
Etv6	0.00531277	-0.267257	0.165	0.28	1
Mmd	0.00542465	0.420634	0.267	0.189	1
Ranbp10	0.00546905	-0.313016	0.062	0.131	1
Mxd4	0.00559799	-0.304893	0.333	0.486	1
Arhgap45	0.00562098	-0.323752	0.744	0.869	1
Fam162a	0.00593543	0.431707	0.313	0.234	1
Brf1	0.00612378	-0.26242	0.097	0.177	1
Lmo4	0.00624166	0.381029	0.216	0.126	1
Ngly1	0.00630069	0.440002	0.317	0.246	1
Cbfa2t3	0.00633219	0.253023	0.117	0.046	1
Ddx3x	0.00646937	0.334575	0.286	0.2	1
Mkln1	0.00654167	-0.366793	0.181	0.297	1
Rbm7	0.00662996	-0.261652	0.255	0.383	1
Gm26740	0.00669388	-0.276204	0.227	0.366	1
Pkp3	0.00677901	-0.315813	0.456	0.571	1
Usp14	0.00678366	-0.290231	0.15	0.246	1
Dusp6	0.00705455	0.4117	0.227	0.143	1
Atic	0.00708628	-0.274621	0.172	0.274	1
Vdac2	0.00715411	-0.258546	0.462	0.617	1
Cytip	0.00722319	-0.309663	0.478	0.589	1
Mcm6	0.00726834	-0.274669	0.322	0.491	1
Hivep3	0.00728632	0.350606	0.17	0.091	1
S100a10	0.00734943	-0.272974	0.555	0.709	1
Rpn1	0.00766938	-0.289173	0.22	0.337	1
Zfand5	0.00776741	0.256247	0.449	0.406	1
Dnajc13	0.00779731	-0.260319	0.066	0.131	1
Wdr26	0.00783759	0.411144	0.333	0.263	1
Cd82	0.0078939	0.275368	0.771	0.749	1
Irf2bp2	0.00799025	0.344001	0.264	0.177	1
Podnl1	0.00800349	0.26492	0.128	0.057	1
Lpxn	0.00804388	-0.297164	0.361	0.497	1
Smco4	0.00808045	0.315464	0.709	0.697	1
Cd40lg	0.00814747	0.310919	0.652	0.611	1
Tpi1	0.00841677	0.365758	0.495	0.429	1
Gm17745	0.00843633	0.349612	0.108	0.046	1
Cd274	0.00851717	0.320738	0.178	0.103	1
Kmt2e	0.00872402	0.327541	0.564	0.503	1
Rtp4	0.00903456	0.349451	0.419	0.36	1
Calm2	0.00904195	0.31602	0.685	0.674	1
Bzw2	0.00905506	-0.352357	0.451	0.594	1
Plk3	0.00925538	0.378356	0.311	0.229	1
Stx11	0.00933642	0.658375	0.421	0.389	1
Mob1b	0.00940075	-0.254238	0.071	0.137	1
Iws1	0.00956097	-0.279539	0.112	0.194	1
Ndufa6	0.0102386	0.275985	0.656	0.629	1
Slc9a3r1	0.010487	-0.259011	0.452	0.606	1
Slc26a2	0.0105136	0.283225	0.13	0.063	1
Atp13a2	0.0105179	-0.291174	0.077	0.143	1
Dpp3	0.0107184	-0.26148	0.15	0.246	1
Ankrd12	0.0107304	0.284105	0.586	0.537	1
Tra2b	0.0107422	0.293399	0.696	0.709	1
Ifih1	0.0107949	0.402811	0.229	0.149	1
Uqcrc1	0.0108262	-0.26311	0.438	0.583	1
Ppp1r10	0.0109182	0.26719	0.2	0.12	1
2610507B11Rik	0.0111609	-0.264817	0.077	0.143	1
Gm42031	0.0113045	0.417963	0.601	0.577	1
Elovl5	0.0114472	-0.262716	0.212	0.326	1
Csrnp1	0.0115309	0.440912	0.516	0.491	1
Gtf2h2	0.0115447	0.311708	0.106	0.046	1
Nrbf2	0.0116058	-0.258299	0.112	0.194	1
Ubr5	0.0116377	-0.250538	0.139	0.229	1
Eif2b4	0.0117371	-0.28099	0.165	0.269	1
Jak2	0.0120417	0.343861	0.317	0.24	1
Cks2	0.012191	0.442118	0.288	0.211	1
Gem	0.0126452	0.421963	0.174	0.103	1
Nrip1	0.012667	0.401058	0.342	0.263	1
Lbr	0.0128491	-0.274235	0.273	0.411	1
Dclre1c	0.0129206	0.252444	0.201	0.12	1
Rnf123	0.012932	-0.270428	0.095	0.166	1
Tmem50a	0.0135162	-0.277654	0.681	0.811	1
Lnx2	0.0137483	0.288093	0.242	0.166	1
Ilkap	0.0137757	0.443454	0.256	0.194	1
Kif5b	0.014583	-0.270992	0.355	0.491	1
Ccnt2	0.0147969	-0.285933	0.141	0.229	1
Dynll1	0.0148833	0.367664	0.61	0.606	1
Ppic	0.0149006	0.540132	0.192	0.126	1
Ctsb	0.0149994	-0.316794	0.723	0.869	1
Cbx4	0.0150707	0.475362	0.357	0.297	1
Cdkn1a	0.0157044	0.28276	0.106	0.046	1
Clip1	0.01572	-0.321451	0.185	0.28	1
Trbv16	0.0158278	0.759715	0.148	0.08	1
Hk2	0.0160651	0.27338	0.121	0.057	1
Gm20400	0.0161367	0.718183	0.372	0.314	1
Gadd45a	0.0165472	0.260447	0.137	0.069	1
Trbv1	0.0166407	-1.03602	0.057	0.109	1
Cul4a	0.0167311	-0.360477	0.084	0.149	1
Dcaf8	0.0168989	-0.34452	0.247	0.36	1
Cmip	0.0170513	-0.306386	0.055	0.109	1
Gm10073	0.017086	0.361161	0.284	0.217	1
Prkacb	0.0172928	-0.298951	0.236	0.349	1
Ube2s	0.0183768	0.377671	0.423	0.371	1
Nup214	0.0190026	-0.250791	0.097	0.166	1
Gpr183	0.0193366	-0.437676	0.266	0.371	1
Cmtm6	0.0196512	-0.332351	0.185	0.274	1
Rassf2	0.0199611	-0.286734	0.17	0.269	1
1110008F13Rik	0.0211802	0.283007	0.537	0.526	1
Dis3l2	0.0212337	-0.251808	0.066	0.12	1
Isg15	0.0217026	0.546802	0.575	0.549	1
Max	0.0217294	0.310548	0.555	0.571	1
Txn1	0.0218753	0.343356	0.568	0.537	1
Ube2v1	0.0227084	0.289974	0.405	0.366	1
Zdhhc20	0.0228864	-0.445966	0.355	0.486	1
Dnm2	0.0229484	-0.27853	0.313	0.451	1
Nasp	0.0232193	0.369242	0.245	0.177	1
Arhgap15	0.0232482	-0.355031	0.438	0.589	1
Ptp4a1	0.0233503	0.379035	0.412	0.366	1
Banf1	0.0241152	0.347628	0.43	0.4	1
Gfpt1	0.0241533	-0.359184	0.112	0.183	1
Arhgap5	0.024365	0.259986	0.134	0.074	1
Ifit1	0.024657	0.475496	0.179	0.12	1
Rnf10	0.0247151	-0.269363	0.304	0.434	1
Ext1	0.0255187	0.320591	0.126	0.069	1
Ctsz	0.0258492	0.415021	0.385	0.343	1
Lars2	0.0259992	-0.299402	0.744	0.8	1
Uqcr11	0.0273171	0.296472	0.52	0.503	1
Lax1	0.0275475	0.303335	0.504	0.486	1
Zmym5	0.0282176	0.350705	0.247	0.189	1
Mkrn1	0.0283758	0.342412	0.407	0.366	1
Vps13a	0.0285562	0.354815	0.317	0.257	1
Snrnp70	0.0292994	-0.259011	0.449	0.594	1
Pds5b	0.0293701	-0.394351	0.068	0.12	1
Kras	0.0297821	0.285281	0.447	0.394	1
Csde1	0.0305905	0.277449	0.375	0.303	1
Tln1	0.0307334	-0.267189	0.498	0.611	1
Slc4a7	0.0308888	-0.401708	0.104	0.171	1
Slc20a1	0.0318608	-0.257735	0.075	0.131	1
Nop10	0.0318696	0.310924	0.647	0.663	1
Lpcat4	0.0321674	0.524612	0.315	0.28	1
Dusp5	0.0322268	0.283272	0.255	0.189	1
Pak2	0.0327392	-0.288328	0.449	0.583	1
Fam49b	0.0336763	-0.290788	0.549	0.646	1
Cyld	0.0336953	-0.262625	0.302	0.423	1
Srp14	0.034314	0.3146	0.579	0.577	1
Fosb	0.0356173	0.281676	0.249	0.177	1
Insig1	0.0360601	0.36982	0.165	0.109	1
Ifit3	0.0368907	0.27185	0.101	0.051	1
Erh	0.0384778	0.293727	0.451	0.44	1
Wasf2	0.0387796	-0.255594	0.335	0.48	1
Pcid2	0.0404073	0.379745	0.123	0.074	1
Rere	0.0408353	-0.288814	0.143	0.211	1
Aes	0.0410554	0.425652	0.61	0.634	1
Arid5b	0.0420784	0.304228	0.41	0.371	1
Ipo7	0.0427565	-0.252911	0.104	0.166	1
Nfatc2	0.0429889	-0.436982	0.156	0.223	1
Rcc2	0.0439468	0.326897	0.137	0.086	1
Dnajb9	0.0442962	0.349797	0.245	0.194	1
Zbtb20	0.0445422	0.391134	0.196	0.143	1
Cycs	0.0463281	0.337351	0.463	0.451	1
Dgkz	0.0478223	0.323767	0.436	0.417	1
Ptprc	0.0496277	-0.270729	0.965	0.994	1
Ankle2	0.0514065	-0.25156	0.093	0.149	1
Amz2	0.0532903	0.368683	0.302	0.257	1
Vsir	0.053477	0.267634	0.482	0.474	1
Ifi213	0.0544548	0.411037	0.24	0.194	1
BC005537	0.0548987	0.436232	0.242	0.194	1
Klf3	0.0562008	0.370568	0.337	0.297	1
Ptges3	0.0570647	0.271144	0.454	0.429	1
Map2k3	0.0585102	0.269896	0.339	0.309	1
Rfx7	0.059682	0.283443	0.108	0.063	1
Psme2	0.0601665	0.277509	0.766	0.806	1
Rpl9-ps6	0.0602248	0.331118	0.19	0.143	1
Ptms	0.0617796	0.287168	0.432	0.4	1
Ccni	0.0631727	0.281378	0.385	0.366	1
Timm10b	0.0642601	0.28461	0.423	0.394	1
Sh2b3	0.0665196	0.291165	0.106	0.063	1
Naa20	0.0670881	0.313165	0.31	0.274	1
Dock2	0.0679049	-0.263265	0.33	0.429	1
Dennd1b	0.0687959	-0.323301	0.093	0.143	1
Usp47	0.0692431	-0.341093	0.117	0.177	1
Klf4	0.0699087	0.461564	0.203	0.154	1
Mbnl1	0.0700144	-0.357591	0.718	0.806	1
Psmd11	0.0701903	0.291582	0.385	0.371	1
Slc43a2	0.0720733	0.279047	0.242	0.194	1
Tmem38b	0.0727447	0.445098	0.317	0.286	1
Tbc1d17	0.0731812	0.278153	0.145	0.097	1
Rpn2	0.0732044	-0.284543	0.344	0.457	1
Hexim1	0.0734085	0.333809	0.168	0.12	1
Vapa	0.073518	0.272995	0.462	0.474	1
Nup153	0.07428	0.31457	0.238	0.189	1
Ppp3r1	0.0757922	-0.300426	0.19	0.257	1
Lrch1	0.0762857	-0.403907	0.183	0.251	1
Fbxo28	0.0768977	0.254596	0.13	0.086	1
Ephx1	0.0771556	0.273591	0.458	0.411	1
Fosl2	0.079081	0.299987	0.11	0.069	1
Zfp646	0.0808392	-0.253339	0.084	0.131	1
Kidins220	0.0819665	-0.253469	0.068	0.109	1
Tnik	0.0841191	-0.32458	0.158	0.217	1
Egln3	0.0845379	0.293581	0.441	0.429	1
Higd1a	0.0853313	0.260327	0.465	0.457	1
Slc26a11	0.0884915	0.318907	0.269	0.223	1
Ehd4	0.090663	0.264386	0.11	0.069	1
Pcna	0.0907272	0.458505	0.284	0.257	1
Strn3	0.0907559	0.253275	0.115	0.074	1
Vamp5	0.0911908	0.334174	0.289	0.257	1
Fam43a	0.0914446	0.366036	0.299	0.257	1
Npepl1	0.092827	0.376788	0.35	0.32	1
Slc12a6	0.0936177	0.277542	0.123	0.08	1
Hectd1	0.0946303	-0.287879	0.348	0.44	1
Ranbp9	0.0980845	0.280172	0.114	0.074	1
Lig1	0.0988139	0.251893	0.165	0.12	1
Cnot4	0.0998909	0.321012	0.189	0.149	1
Fbl	0.108375	0.2778	0.364	0.36	1
Osbpl3	0.108404	0.273726	0.147	0.109	1
Hspa4	0.109301	0.280251	0.496	0.491	1
Pou2f2	0.110696	0.319186	0.264	0.223	1
Mef2b	0.114659	0.294047	0.13	0.091	1
Edem2	0.115833	-0.251498	0.168	0.234	1
Fubp1	0.115879	-0.485006	0.295	0.366	1
Txnl4a	0.116709	0.259223	0.176	0.137	1
Picalm	0.117048	0.355376	0.163	0.126	1
Ctse	0.118176	-0.256599	0.181	0.24	1
Asb2	0.118321	0.289266	0.308	0.274	1
Slc3a2	0.12465	0.274893	0.496	0.514	1
Naa35	0.125604	-0.257132	0.154	0.211	1
Hypk	0.12618	0.290532	0.5	0.543	1
Edf1	0.127893	0.256454	0.647	0.674	1
Sntb1	0.129938	-0.370361	0.176	0.234	1
Il27ra	0.133548	-0.254212	0.372	0.463	1
Stk40	0.134097	0.298351	0.114	0.08	1
Cir1	0.136802	0.395172	0.273	0.257	1
Eif4ebp2	0.138205	0.271315	0.245	0.217	1
Selenop	0.138327	0.343499	0.419	0.394	1
Ptp4a3	0.138991	0.396853	0.264	0.246	1
Cers6	0.139015	-0.272981	0.09	0.131	1
Tsc22d2	0.140875	0.266745	0.148	0.109	1
Mapk6	0.141126	0.28458	0.137	0.103	1
Egr1	0.142552	0.253087	0.315	0.274	1
Prrc2c	0.144159	-0.266856	0.52	0.634	1
Id2	0.144997	0.346431	0.244	0.206	1
Nelfe	0.147329	0.257683	0.156	0.12	1
Usp53	0.151874	0.296905	0.137	0.103	1
Sod2	0.155474	0.370403	0.313	0.309	1
H2-K1	0.157955	-0.251926	0.989	1	1
Sys1	0.158307	0.273432	0.315	0.309	1
Gch1	0.159643	0.268602	0.22	0.189	1
Psip1	0.163123	0.300702	0.46	0.491	1
0610010K14Rik	0.167779	0.335922	0.262	0.246	1
Psma7	0.168167	0.294217	0.588	0.611	1
Xaf1	0.175059	0.338426	0.306	0.291	1
Ndufa5	0.178601	0.256598	0.388	0.371	1
Pitpnm2	0.184756	0.338057	0.19	0.154	1
Map1lc3b	0.18617	0.258451	0.612	0.651	1
Pnpla8	0.190478	-0.271285	0.081	0.114	1
Plekhj1	0.195791	0.299271	0.451	0.469	1
Pitpnc1	0.207472	-0.253972	0.192	0.246	1
Chic2	0.210073	0.317845	0.348	0.337	1
Metap2	0.219371	0.282252	0.485	0.514	1
Huwe1	0.219539	-0.339098	0.2	0.251	1
Med21	0.224839	0.28463	0.258	0.24	1
Rbm8a	0.233316	0.269325	0.306	0.303	1
Ndufa11	0.238024	0.265718	0.52	0.537	1
Ubxn6	0.244487	0.310874	0.225	0.211	1
Adora2a	0.25435	0.292821	0.187	0.166	1
Fam104a	0.255241	0.290277	0.438	0.474	1
Trp53	0.2603	0.27903	0.408	0.423	1
Pcmt1	0.265907	0.284716	0.211	0.194	1
Chmp4b	0.271906	0.311385	0.502	0.531	1
Polr2a	0.272782	0.275473	0.403	0.406	1
Gng10	0.274782	0.298213	0.299	0.303	1
Mcl1	0.286519	0.287386	0.278	0.274	1
Tuba1c	0.289088	0.298709	0.326	0.331	1
Ifi203	0.293799	0.321589	0.321	0.32	1
1700017B05Rik	0.295646	0.263535	0.147	0.126	1
Ik	0.301968	0.281918	0.227	0.217	1
Hnrnph3	0.304218	0.275561	0.201	0.183	1
Ndufaf8	0.314923	0.26501	0.291	0.286	1
Tial1	0.318094	0.278743	0.286	0.274	1
Relb	0.343455	0.2689	0.321	0.32	1
Inpp4b	0.347242	-0.341296	0.527	0.634	1
Dek	0.347924	0.278854	0.403	0.446	1
Tmem243	0.34876	0.257628	0.161	0.143	1
Phf6	0.366682	0.286978	0.255	0.246	1
Ppp2ca	0.368212	0.330126	0.293	0.309	1
Parl	0.376438	0.287019	0.178	0.166	1
Celf1	0.38705	0.302607	0.209	0.2	1
Rnf220	0.390512	0.288287	0.119	0.103	1
Snrpc	0.39328	0.315196	0.374	0.417	1
Otub1	0.398007	0.311495	0.273	0.28	1
Gtpbp2	0.403093	0.265281	0.225	0.211	1
Uqcc2	0.410301	0.291694	0.366	0.406	1
Dap	0.41102	0.342905	0.513	0.526	1
Eapp	0.416011	0.280568	0.273	0.28	1
Plcg1	0.434753	0.268735	0.308	0.314	1
Atad2	0.439892	-0.317993	0.103	0.126	1
Plekhg2	0.453292	0.334741	0.194	0.189	1
Arid4a	0.46297	0.260023	0.346	0.366	1
M6pr	0.471649	0.394466	0.403	0.434	1
Rilpl2	0.476594	0.313368	0.434	0.463	1
Scaf11	0.493764	0.389025	0.401	0.446	1
Trbv3	0.500124	0.483518	0.106	0.091	1
Nudt4	0.542615	-0.258812	0.095	0.114	1
Utp18	0.62722	0.292132	0.163	0.16	1
Brix1	0.657818	0.266501	0.2	0.206	1
Trbv12-2	0.716066	0.45739	0.165	0.189	1
Prpsap1	0.752874	0.255363	0.24	0.257	1
Fbxo33	0.758965	0.275084	0.216	0.229	1
Ypel5	0.821661	0.251612	0.216	0.246	1
Rnaseh2c	0.823611	0.271124	0.267	0.303	1
Slc9a9	0.912336	-0.314726	0.527	0.543	1
Zfp654	0.912806	0.31603	0.114	0.12	1
Ddx10	0.955341	0.257626	0.159	0.177	1
Socs3	0.977329	-0.28924	0.443	0.446	1
